# Supplementary material for: Microbial communities in paddy soils: differences in abundance and functionality between rhizosphere and pore water, the influence of different soil organic carbon, sulfate fertilization and cultivation time, and contribution to arsenic mobility and speciation
Source: FEMS Microbiol Ecol. 2023 Oct 6;99(11):fiad121. doi: 10.1093/femsec/fiad121 (PMC10630088; doi:10.1093/femsec/fiad121)
Supplement: fiad121_Supplemental_File [file fiad121_supplemental_file.zip]

Archive with 2 entries (2 files):
- Copy of Zecchin_et_al_Supplementary_Datasets_FEMS_ME_REVISED_supplementary_data.xlsx
- Zecchin_et_al_Supplementary_Information_FEMS_ME_REVISED_supplementary_data.docx
