# Supplementary material for: Microbial communities in paddy soils: differences in abundance and functionality between rhizosphere and pore water, the influence of different soil organic carbon, sulfate fertilization and cultivation time, and contribution to arsenic mobility and speciation
Source: FEMS Microbiol Ecol. 2023 Oct 6;99(11):fiad121. doi: 10.1093/femsec/fiad121 (PMC10630088; doi:10.1093/femsec/fiad121)
Supplement: fiad121_Supplemental_File [file fiad121_supplemental_file.zip › Copy of Zecchin_et_al_Supplementary_Datasets_FEMS_ME_REVISED_supplementary_data.xlsx]

## Sheet: Dataset_1
Supplementary Dataset 1. Bacterial and archaeal genera putatively involved in arsenic, iron and sulfur transformation and in methanogenesis.
Kingdom	Phylum	Class	Order	Family	Genus	Dissimilatory arsenate reduction	Arsenate resistance	Arsenite oxidation	Arsenite methylation	Dissimilatory iron reduction	Iron oxidation	Dissimilatory sulfate reduction	Sulfur oxidation	Methanogenesis	Reference/NCBI Accession number
Bacteria	Acidobacteria	Acidobacteriia	Solibacterales	Solibacteraceae (Subgroup 3)	Candidatus Solibacter	-	X	-	X	-	-	-	-	-	Jia et al., 2012
Bacteria	Actinobacteria	Acidimicrobiia	Acidimicrobiales	Acidimicrobiaceae	Ferrimicrobium	-	-	-	-	-	X	-	-	-	Emerson et al., 2010
Bacteria	Actinobacteria	Actinobacteria	Actinomycetales	Mycobacteriaceae	Mycobacterium	-	X	-	-	-	-	-	-	-	Achour et al., 2007
Bacteria	Actinobacteria	Actinobacteria	Pseudonocardiales	Pseudonocardiaceae	Pseudonocardia	-	X	-	-	-	-	-	-	-	QJY44859
Bacteria	Actinobacteria	Actinobacteria	Streptomycetalels	Streptomycetaceae	Streptomyces	-	X	-	-	-	-	-	-	-	Achour et al., 2007
Bacteria	Bacteroidetes	Bacteroidia	Chitinophagales	Chitinophagaceae	Chitinophaga	-	X	-	X	-	-	-	-	-	Jia et al., 2012
Bacteria	Bacteroidetes	Bacteroidia	Flavobacteriales	Flavobacteriaceae	Flavobacterium	-	X	-	X	-	-	-	-	-	Drewniak and Sklodowska 2013	KDN54392
Bacteria	Chloroflexi	Dehalococcoidia	Dehalococcoidales	Dehalococcoidaceae	Dehalococcoides	-	X	-	X	-	-	-	-	-	Jia et al., 2012	AII58201
Bacteria	Cyanobacteria	Oxyphotobacteria	Nostocales	Nostocaceae	Nostoc	-	X	-	X	-	-	-	-	-	Ye et al., 2012	WP_218965570
Bacteria	Epsilonbacteraeota	Campylobacteria	Campylobacterales	Arcobacteraceae	Arcobacter	-	X	-	-	-	-	-	-	-	RWS50610
Bacteria	Epsilonbacteraeota	Campylobacteria	Campylobacterales	Thiovulaceae	Sulfuricurvum	-	X	-	-	-	-	-	X	-	Kodama et al., 2004	WP_132812655
Bacteria	Firmicutes	Bacilli	Bacillales	Bacillaceae	Bacillus	X	X	X	-	X	-	-	-	-	Achour et al., 2007	Cavalca et al., 2013	Giloteaux et al., 2013	Heinrich-Salmeron et al., 2011	Lovley, 2006
Bacteria	Firmicutes	Bacilli	Bacillales	Bacillaceae	Lysinibacillus	-	X	-	-	-	-	-	-	-	SPT97712
Bacteria	Firmicutes	Bacilli	Lactobacillales	Lactobacillaceae	Lactobacillus	-	X	-	-	-	-	-	-	-	arsC NCBI
Bacteria	Firmicutes	Clostridia	Clostridiales	Clostridiaceae	Clostridium	-	X	-	X	-	-	-	-	-	Bentley and Chasteen 2002	EDK34545
Bacteria	Nitrospirae	Thermodesulfovibrionia	-	-	-	-	-	-	-	-	-	X	-	-	Muyzer and Stams 2008	Umezawa et al.,2021	Zecchin et al., 2018
Bacteria	Proteobacteria	Alphaproteobacteria	Acetobacterales	Acetobacteraceae	Acidiphilium	-	X	-	-	-	-	-	X	-	Meyer et al., 2007	KDM68035
Bacteria	Proteobacteria	Alphaproteobacteria	Azospirillales	Azospirillaceae	Azospirillum	-	X	-	-	-	-	-	X	-	Ghosh and Roy 2007	AAV49038
Bacteria	Proteobacteria	Alphaproteobacteria	Rhizobiales	Beijerinckiaceae	Methylobacterium	-	X	-	-	-	-	-	X	-	Friedrich et al., 2005	WP_099954120
Bacteria	Proteobacteria	Alphaproteobacteria	Rhizobiales	Rhizobiaceae	Mesorhizobium	-	X	X	-	-	X	-	-	-	Achour et al., 2007	Dubinina and Sorokina 2014	Hamamura et al., 2009
Bacteria	Proteobacteria	Alphaproteobacteria	Rhizobiales	Rhizobiaceae	Rhizobium	-	X	X	-	-	-	-	-	-	Hamamura et al., 2009	ANL04197
Bacteria	Proteobacteria	Alphaproteobacteria	Rhizobiales	Xanthobacteraceae	Bradyrhizobium	-	X	X	-	-	-	-	X	-	Meyer et al., 2007	AWM06577	EKJ96306	EIG62866
Bacteria	Proteobacteria	Alphaproteobacteria	Rhizobiales	Xanthobacteraceae	Rhodopseudomonas	-	X	X	X	-	X	-	X	-	Drewniak and Sklodowska 2013	Dubinina and Sorokina 2014	Emerson et al., 2010	Giloteaux et al., 2013	Hedrich et al., 2011	Jia et al., 2012	Melton et al., 2014	Meyer et al., 2007	Zhu et al., 2014
Bacteria	Proteobacteria	Alphaproteobacteria	Rhodobacterales	Rhodobacteraceae	Paracoccus	-	X	-	-	-	X	-	X	-	Achour et al., 2007	Dubinina and Sorokina 2014	Hedrich et al., 2011
Bacteria	Proteobacteria	Alphaproteobacteria	Sphingomonadales	Sphingomonadaceae	Erythrobacter	-	X	-	-	-	-	-	-	-	AXK41799
Bacteria	Proteobacteria	Gammaproteobacteria	Acidithiobacillales	Acidithiobacillaceae	Acidithiobacillus	-	X	-	-	-	X	-	X	-	Drewniak and Sklodowska 2013	Emerson et al., 2010	Hedrich et al., 2011	Kelly and Wood 2000	ABG81352
Bacteria	Proteobacteria	Gammaproteobacteria	Betaproteobacteriales	Burkholderiaceae	Alcaligenes	-	X	X	-	-	-	-	-	-	Cavalca et al., 2013	Drewniak and Sklodowska 2013	Hamamura et al., 2009	Zhu et al., 2014	QXX79217
Bacteria	Proteobacteria	Gammaproteobacteria	Betaproteobacteriales	Burkholderiaceae	Bordetella	-	X	X	-	-	-	-	-	-	Cavalca et al., 2013	RIQ60645
Bacteria	Proteobacteria	Gammaproteobacteria	Betaproteobacteriales	Burkholderiaceae	Burkholderia-Caballeronia-Paraburkholderia	-	X	X	X	-	-	-	-	-	Cavalca et al., 2013	Drewniak and Sklodowska 2013	Giloteaux et al., 2013
Bacteria	Proteobacteria	Gammaproteobacteria	Betaproteobacteriales	Burkholderiaceae	Comamonas	-	X	-	-	-	-	-	X	-	KAB0586884
Bacteria	Proteobacteria	Gammaproteobacteria	Betaproteobacteriales	Burkholderiaceae	Massilia	-	X	-	-	-	-	-	-	-	EKU80358	EKU80575
Bacteria	Proteobacteria	Gammaproteobacteria	Betaproteobacteriales	Burkholderiaceae	Polaromonas	-	X	X	-	-	-	-	X	-	Cavalca et al., 2013	Giloteaux et al., 2013
Bacteria	Proteobacteria	Gammaproteobacteria	Betaproteobacterales	Sulfuricellaceae	Ferritrophicum					-	X	-	-	-	Dubinina and Sorokina 2014	Emerson et al., 2010	Hedrich et al., 2011
Bacteria	Proteobacteria	Gammaproteobacteria	Enterobacteriales	Enterobacteriaceae	Escherichia	-	X	-	X	-	-	-	-	-	Achour et al., 2007	Drewniak and Sklodowska 2013
Bacteria	Proteobacteria	Gammaproteobacteria	Enterobacteriales	Enterobacteriaceae	Shigella	-	X	-	-	-	-	-	-	-	Achour et al., 2007
Bacteria	Proteobacteria	Gammaproteobacteria	Pseudomonadales	Moraxellaceae	Acinetobacter	-	X	X	-	-	-	-	-	-	Cavalca et al., 2013	Giloteaux et al., 2013
Bacteria	Proteobacteria	Gammaproteobacteria	Pseudomonadales	Pseudomonadaceae	Pseudomonas	-	X	X	-	-	X	-	-	-	Achour et al., 2007	Cavalca et al., 2013	Dubinina and Sorokina 2014
Bacteria	Proteobacteria	Gammaproteobacteria	Xanthomonadales	Xanthomonadaceae	Stenotrophomonas	-	X	X	-	-	-	-	-	-	Cavalca et al., 2013	CRX67737
Bacteria	Proteobacteria	Deltaproteobacteria	Desulfobacterales	Desulfobulbaceae	Desulfobacterium	-	X	-	-	-	-	X	-	-	Muyzer and Stams 2008
Bacteria	Proteobacteria	Deltaproteobacteria	Desulfobacterales	Desulfobulbaceae	-	-	-	-	-	-	-	X	-	-	Muyzer and Stams 2008
Bacteria	Proteobacteria	Deltaproteobacteria	Desulfovibrionales	Desulfovibrionaceae	Desulfovibrio	-	X	-	X	-	-	X	-	-	Bentley and Chasteen 2002	Giloteaux et al., 2013	Jia et al., 2012	Michalke et al., 2000	Muyzer and Stams 2008
Bacteria	Proteobacteria	Deltaproteobacteria	Desulfuromonadales	Geobacteraceae	-	X	-	-	-	-	-	-	-	-	Zhu et al., 2014
Bacteria	Proteobacteria	Deltaproteobacteria	Desulfuromonadales	Geobacteraceae	Geothermobacter	-	X	-	-	X	-	-	-	-	Smith et al., 2018	PNU20988
Archaea	Euryarcheota	Methanobacteria	Methanobacteriales	Methanobacteriaceae	Methanobacterium	-	-	-	-	-	-	-	-	X	PhyMET2
Archaea	Euryarcheota	Methanobacteria	Methanobacteriales	Methanobacteriaceae	-	-	-	-	-	-	-	-	-	X	PhyMET2
Archaea	Euryarcheota	Methanobacteria	Methanobacteriales	-	-	-	-	-	-	-	-	-	-	X	PhyMET2
Archaea	Euryarcheota	Methanobacteria	Methanocellales	Methanocellaceae	Methanocella	-	-	-	-	-	-	-	-	X	PhyMET2
Archaea	Euryarcheota	Methanobacteria	Methanocellales	Methanocellaceae	Rice Cluster I	-	-	-	-	-	-	-	-	X	PhyMET2
Archaea	Euryarcheota	Methanobacteria	Methanocellales	Methanocellaceae	-	-	-	-	-	-	-	-	-	X	PhyMET2
Archaea	Euryarcheota	Methanomicrobia	Methanomicrobiales	Methanomicrobiaceae	-	-	-	-	-	-	-	-	-	X	PhyMET2
Archaea	Euryarcheota	Methanomicrobia	Methanomicrobiales	Methanoregulaceae	Methanolinea	-	-	-	-	-	-	-	-	X	PhyMET2
Archaea	Euryarcheota	Methanomicrobia	Methanomicrobiales	Methanoregulaceae	Methanoregula	-	-	-	-	-	-	-	-	X	PhyMET2
Archaea	Euryarcheota	Methanomicrobia	Methanomicrobiales	Methanoregulaceae	Methanosphaerula	-	-	-	-	-	-	-	-	X	PhyMET2
Archaea	Euryarcheota	Methanomicrobia	Methanomicrobiales	Methanoregulaceae	-	-	-	-	-	-	-	-	-	X	PhyMET2
Archaea	Euryarcheota	Methanomicrobia	Methanomicrobiales	Methanospirillaceae	Methanospirillum	-	-	-	-	-	-	-	-	X	PhyMET2
Archaea	Euryarcheota	Methanomicrobia	Methanomicrobiales	Rice Cluster II	-	-	-	-	-	-	-	-	-	X	PhyMET2
Archaea	Euryarcheota	Methanomicrobia	Methanomicrobiales	Rice Cluster II	-	-	-	-	-	-	-	-	-	X	PhyMET2
Archaea	Euryarcheota	Methanomicrobia	Methanomicrobiales	Rice Cluster II	-	-	-	-	-	-	-	-	-	X	PhyMET2
Archaea	Euryarcheota	Methanomicrobia	Methanomicrobiales	-	-	-	-	-	-	-	-	-	-	X	PhyMET2
Archaea	Euryarcheota	Methanomicrobia	Methanosarcinales	Methanoperedenaceae	Candidatus Methanoperedens	-	-	-	-	-	-	-	-	X	PhyMET2
Archaea	Euryarcheota	Methanomicrobia	Methanosarcinales	Methanosaetaceae	Methanosaeta	-	-	-	-	-	-	-	-	X	PhyMET2
Archaea	Euryarcheota	Methanomicrobia	Methanosarcinales	Methanosarcinaceae	Methanosarcina	-	-	-	-	-	-	-	-	X	PhyMET2
Archaea	Euryarcheota	Methanomicrobia	Methanosarcinales	-	-	-	-	-	-	-	-	-	-	X	PhyMET2
Archaea	Euryarcheota	Methanomicrobia	-	-	-	-	-	-	-	-	-	-	-	X	PhyMET2
Archaea	Euryarcheota	Thermoplasmata	Methanomassiliicoccales	Methanomassiliicoccaceae	Methanomassiliicoccus	-	-	-	-	-	-	-	-	X	PhyMET2
Archaea	Euryarcheota	Thermoplasmata	Methanomassiliicoccales	Methanomassiliicoccaceae	-	-	-	-	-	-	-	-	-	X	PhyMET2
Reference list
Achour, A.R., Bauda, P., Billard, P., 2007. Diversity of arsenite transporter genes from arsenic-resistant soil bacteria. Research in Microbiology 158, 128-137
Bentley, R., Chasteen, T.G., 2002. Microbial methylation of metalloids: arsenic, antimony, and bismuth. Microbiology and Molecular Biology Reviews 66(2), 250-271
Cavalca, L., Corsini, A., Zaccheo, P., Andreoni, V., Muyzer, G., 2013. Microbial transformations of arsenic: perspectives for biological re-moval of arsenic from water. Future Microbiology 86, 753–768
Drewniak, L., Sklodowska, A., 2013. Arsenic-transforming microbes and their role in biomining processes. Environmental Science and Pollution Research 20, 7728-7739
Dubinina, G.A., Sorokina, A.Y., 2014. Neutrophilic lithotrophic iron-oxidizing prokaryotes and their role in the biogeochemical processes of the iron cycle. Microbiology 83, 1-14
Emerson, D., Fleming, E.J., McBeth, J.M., 2010. Iron-oxidizing bacteria: an environmental and genomic perspective. Annual Review of Microbiology 64, 561-83
Friedrich, C.G., Bardischewsky, F., Rother, D., Quentmeier, A., Fischer, J., 2005. Prokaryotic sulfur oxidation. Current Opinion in Microbiology 8: 253–259
Giloteaux, L., Duran, R., Casiot, C., Bruneel, O., Elbaz-Poulichet, F., Goñi-Urriza, M., 2013. Three-year survey of sulfate-reducing bacteria community structure in Carnoulès acid mine drainage (France), highly contaminated by arsenic. FEMS Microbiology Ecology 83, 724-737
Ghosh, W., Roy, P., 2007. Chemolithotrophic oxidation of thiosulphate and tetrathionate by novel strains of Azospirillum and Pseudoxanthomonas isolated from the rhizosphere of an Indian tropical leguminous plant. Current Science 93(11), 1613-1615
Hamamura, N., Macur, R.E., Korf, S., Ackerman, G., Taylor, W.P., Kozubal, M., Reysembach, A.L., Inskeep, W.P., 2009. Linking microbial oxidation of arsenic with detection and phylogenetic analysis of arsenite oxidase genes in diverse geothermal environments. Environmental Microbiology 11(2): 421-431
Hedrich, S., Schlömann, M., Johnson, D.B., 2011. The iron-oxidizingproteobacteria. Microbiology 157, 1551–1564
Heinrich-Salmeron, A., Cordi, A., Brochier-Armanet, C., Halter, D., Pagnout, C., Abbaszadeh-Fard, E., Montaut, D., Seby, F., Bertin, P.N., Bauda, P., Arsène-Ploetze, F., 2011. Unsuspected diversity of arsenite-oxidizing bacteria as revealed by widespread distribution of the aoxB gene in prokaryotes. Applied and Environmental Microbiology 77(13), 4685-4692
Jia, Y., Huang, H., Sun, G.X., Zhao, F.J., Zhu, Y.G., 2012. Pathways and relative contributions to arsenic volatilization from rice plants and paddy soil. Environmental Science & Technology 46: 8090-8096
Kelly, D.P., Wood, A.P., 2000. Confirmation of Thiobacillus denitrificans as a species of the genus Thiobacillus, in the b-subclass of the Proteobacteria, with strain NCIMB 9548 as the type strain. International Journal of Systematic and Evolutionary Microbiology 50, 547-550
Kodama, Y., Watanabe, K., 2004. Sulfuricurvum kujiense gen. nov., sp. nov., a facultatively anaerobic, chemolithoautotrophic, sulfur-oxidizing bacterium isolated from an underground crude-oil storage cavity. International Journal of Systematic and Evolutionary Microbiology 54(6), 2297-2300
Lovley, D., 2006. Dissimilatory Fe(III)- and Mn(IV)-reducing prokaryotes. Prokaryotes 2, 635-658
Melton, E.D., Swanner, E.D., Behrens, S., Schmidt, C., Kappler, A., 2014. The interplay of microbially mediated and abiotic reactions in the biogeochemical Fe cycle. Nature Reviewes Microbiology 12, 797-808
Meyer, B., Imhoff, J.F., Kuever, J., 2007. Molecular analysis of the distribution and phylogeny of the soxB gene among sulfur-oxidizing bacteria – evolution of the Sox sulfur oxidation enzyme system. Environmental Microbiology 9(12), 2957-2977
Michalke, K., Wickenheiser, E.B., Mehring, M., Hirner, A.V., Hensel, R., 2000. Production of volatile derivates of metal(loid)s by microflora involved in anaerobic digestion of sewage sludge. Applied and Environmental Microbiology 66(7), 2791–2796
Muyzer, G., Stams, A.J., 2008. The ecology and biotechnology of sulphate-reducing bacteria. Nature Reviews Microbiology 6(6), 441-454
Smith, H., Abuyen, K., Tremblay, J., Savalia, P., Pérez-Rodríguez, I., Emerson, D., Tully, B., Amend, J., 2018. Genome Sequence of Geothermobacter sp. Strain HR-1, an iron reducer from the Lō ‘ihi Seamount, Hawai’i. Genome Announcements 6(21), e00339-18
Umezawa, K., Kojima, H., Kato, Y., Fukui, M., 2021. Dissulfurispira thermophila gen. nov., sp. nov., a thermophilic chemolithoautotroph growing by sulfur disproportionation, and proposal of novel taxa in the phylum Nitrospirota to reclassify the genus Thermodesulfovibrio. Systematic and Applied Microbiology 44(2), 126184
Ye, J., Rensing, C., Rosen, B.P., Zhu, Y., 2012. Arsenic biomethylation by photosynthetic organisms. Trends in Plant Science 17, 155-162
Zecchin, S., Mueller, R.C., Seifert, J., Stingl, U., Anantharaman, K., von Bergen, M., Cavalca, L., Pester, M., 2018. Rice paddy Nitrospirae carry and express genes related to sulfate respiration: proposal of the new genus “Candidatus Sulfobium”. Applied and Environmental Microbiology 84(5), e02224-17
Zhu, Y.G., Yoshinaga, M., Zhao, F.J., Rosen, B.P., 2014. Earth abides arsenicbiotransformation. Annual Review of Earth and Planet Sciences 42, 443–467

## Sheet: Dataset_2
Supplementary Dataset 2. Functional prediction of bacterial genera retrieved with 16S rRNA gene sequencing, as revealed by Tax4Fun2.
		Original unplanted soil		Rhizosphere soil												Pore water
				Stem elongation				Flowering				Dough				Flowering				Dough
		Fornazzo	Veronica	Fornazzo		Veronica		Fornazzo		Veronica		Fornazzo		Veronica		Fornazzo		Veronica		Fornazzo		Veronica
KO	Description			Control	Sulfate	Control	Sulfate	Control	Sulfate	Control	Sulfate	Control	Sulfate	Control	Sulfate	Control	Sulfate	Control	Sulfate	Control	Sulfate	Control	Sulfate
K00537	arsenate reductase [EC:1.20.4.1]	0.000316276	0.000298347	0.000294844	0.000316672	0.000341047	0.000381794	0.000311259	0.000332963	0.000388517	0.000402502	0.000334383	0.000370934	0.00041526	0.000390249	0.000355554	0.000347902	0.000364631	0.000376991	0.000420716	0.000265864	0.000395858	0.000402916
K03741	arsenate reductase [EC:1.20.4.1]	0.000329018	0.000297088	0.000379151	0.000351003	0.000324981	0.000335067	0.000412983	0.000419042	0.000364703	0.000330249	0.000436247	0.000407947	0.000394489	0.000347532	0.000262046	0.000469804	0.000297438	0.000387037	0.000449574	0.000415763	0.00034403	0.000415651
K18701	arsenate-mycothiol transferase [EC:2.8.4.2]	2.80333e-05	1.71e-05	3.09e-05	2.75333e-05	1.68e-05	1.26667e-05	4.18667e-05	3.19e-05	2.09333e-05	1.35333e-05	3.25333e-05	3.19333e-05	2.19333e-05	1.85667e-05	8.25e-06	3.745e-05	3.08e-06	4.49e-06	2.239e-05	3.32e-05	1.8265e-05	1.192e-05
K03893	arsenical pump membrane protein	7.35333e-05	6.13667e-05	5.75333e-05	6.44333e-05	3.82667e-05	3.8e-05	8.27333e-05	8.70667e-05	6.01333e-05	4.83667e-05	8.01333e-05	7.54333e-05	6.26667e-05	5.85333e-05	7.72995e-05	0.000139701	3.51e-05	0.000102209	9.69705e-05	4.465e-05	5.225e-05	7.4044e-05
K11811	arsenical resistance protein ArsH	4.26e-05	2.98667e-05	5.02667e-05	4.22333e-05	7.36667e-05	9.41077e-05	3.74e-05	4.77e-05	7.43e-05	8.3953e-05	5.04667e-05	5.24667e-05	7.08667e-05	7.42667e-05	9.01e-05	4.93e-05	1.13e-05	7.54e-06	8.41295e-05	4.74e-05	3.725e-05	9.6474e-05
K07755	arsenite methyltransferase [EC:2.1.1.137]	0.000216535	0.000208127	0.00019929	0.000197907	0.000140386	0.000120799	0.000197669	0.000164866	0.000113845	0.000123634	0.000169684	0.000167918	9.5509e-05	8.37667e-05	0.00013826	0.00011064	0.000227716	0.000157646	0.000111585	0.000200791	0.000103228	0.000120589
K08356	arsenite oxidase large subunit [EC:1.20.2.1 1.20.9.1]	5.62667e-06	1.95667e-05	1.31667e-05	1.46667e-05	2.42667e-05	3.32e-05	2.56e-05	3.05667e-05	5.94333e-05	5.23e-05	3.79e-05	4.21e-05	7.55667e-05	5.87667e-05	7.695e-06	2.11e-05	1.22e-05	3.395e-06	4.195e-05	1.03e-05	7.83e-05	8.45e-06
K08355	arsenite oxidase small subunit [EC:1.20.2.1 1.20.9.1]	5.19333e-06	1.81e-05	1.47e-05	1.6e-05	2.8e-05	3.68667e-05	2.83333e-05	3.27667e-05	6.62667e-05	5.84667e-05	4.07667e-05	4.59667e-05	8.43333e-05	6.56667e-05	8.5e-06	2.34e-05	1.14e-05	5.97e-06	4.195e-05	1.03e-05	7.775e-05	1.0165e-05
K03325	arsenite transporter	0.000130676	0.000107884	0.000181216	0.000165433	0.000166272	0.0002105	0.000175454	0.000155353	0.000188635	0.000176052	0.000165375	0.000168686	0.000202702	0.000179918	0.000120368	0.000203177	0.000202281	0.000174818	0.00021823	0.000253821	0.000173189	0.000270886
K01551	arsenite/tail-anchored protein-transporting ATPase [EC:3.6.3.16 3.6.3.-]	0.000118426	6.94333e-05	0.000154975	0.000122703	0.000126948	0.000120408	0.000157187	0.000135935	0.000155656	0.000139493	0.000167268	0.000152311	0.000182866	0.000158809	4.605e-05	0.000136466	9.36e-05	6.365e-05	0.000187459	0.000193944	0.000146295	5.835e-05
K03892	ArsR family transcriptional regulator, arsenate/arsenite/antimonite-responsive transcriptional repressor	0.000893024	0.000797027	0.000749489	0.000754007	0.000681363	0.00067623	0.000840963	0.000846694	0.000772506	0.000754909	0.000869169	0.000877502	0.000844097	0.000787801	0.000734911	0.000839268	0.000544654	0.000521358	0.000728132	0.000855963	0.000740367	0.000582012
K11180	dissimilatory sulfite reductase alpha subunit [EC:1.8.99.5]	1.46e-05	1.02467e-05	2.73e-05	2.47e-05	9.37667e-06	1.12567e-05	1.28667e-05	1.28433e-05	7.53333e-07	5.46333e-06	7.59333e-06	1.06967e-05	1.02667e-06	4.30333e-06	1.385e-05	1.465e-05	2.02e-05	1.79e-05	4.372e-05	1.915e-05	8.945e-06	4.74e-06
K11181	dissimilatory sulfite reductase beta subunit [EC:1.8.99.5]	1.46e-05	1.02933e-05	2.73e-05	2.47e-05	9.39667e-06	1.13267e-05	1.29e-05	1.291e-05	7.53333e-07	5.46333e-06	7.61333e-06	1.06967e-05	1.02667e-06	4.30333e-06	1.385e-05	1.465e-05	2.02e-05	1.79e-05	4.372e-05	1.915e-05	8.945e-06	4.74e-06
K22622	S-disulfanyl-L-cysteine oxidoreductase SoxD [EC:1.8.2.6]	0.000257639	0.000356001	0.000194099	0.000239631	0.000188122	0.000189715	0.000232656	0.000228521	0.000198817	0.000194006	0.000197577	0.000228618	0.000202443	0.000218868	0.0001729	0.000171141	0.000104406	0.000130234	8.395e-05	0.000120443	0.000160891	0.000351845
K17225	sulfane dehydrogenase subunit SoxC	0.000325924	0.00047821	0.000208296	0.000257947	0.000213258	0.000196652	0.000274694	0.000274394	0.000240411	0.000216121	0.000230606	0.000237581	0.000233527	0.000239516	0.00019486	0.000107702	0.000100906	3.295e-05	9.74965e-05	0.000144865	0.000193767	0.000313291
K17222	sulfur-oxidizing protein SoxA	0.000149638	0.000214451	9.5364e-05	0.000116033	7.374e-05	5.88e-05	0.000109512	0.000114891	6.72333e-05	6.89e-05	9.2254e-05	0.000102572	5.47667e-05	7.73667e-05	0.000107495	0.000125298	6.92e-05	0.000117007	6.51e-05	6.015e-05	5.34e-05	0.000178285
K17224	sulfur-oxidizing protein SoxB	7.34e-05	0.000107578	7.18667e-05	8.25333e-05	5.25333e-05	4.75e-05	6.81333e-05	6.76667e-05	4.05333e-05	5.04667e-05	5.45e-05	6.58333e-05	3.62333e-05	5.60667e-05	7.19e-05	0.000113894	4.78e-05	0.00011096	6.345e-05	3.855e-05	3.3e-05	0.000157304
K17223	sulfur-oxidizing protein SoxX	0.000146456	0.000208129	9.41253e-05	0.00011516	7.364e-05	5.87333e-05	0.000107808	0.000113872	6.72333e-05	6.89e-05	9.0832e-05	0.000100828	5.47667e-05	7.73667e-05	0.000107495	0.000125298	6.92e-05	0.000117007	6.51e-05	6.015e-05	5.34e-05	0.000177099
K17226	sulfur-oxidizing protein SoxY	0.000186251	0.000324324	0.000197467	0.000228417	0.000209305	0.000225977	0.000200647	0.000218446	0.00020835	0.000201474	0.000184268	0.000214314	0.000216445	0.000226072	0.000156518	0.000170252	0.000320533	0.000364166	0.000146295	0.000159204	0.000239756	0.000514467
K17227	sulfur-oxidizing protein SoxZ	0.000156792	0.000235718	0.000135259	0.000150742	0.000112702	0.000110483	0.000131228	0.000134851	9.13127e-05	9.3261e-05	0.0001063	0.000121133	8.1629e-05	0.000104104	0.000128395	0.0001369	0.00018924	0.000238217	9.692e-05	8.29305e-05	9.38375e-05	0.00029969
K19713	thiosulfate dehydrogenase [EC:1.8.2.2]	0.000266458	0.000418235	0.000171132	0.000210369	0.000249942	0.000231174	0.000229016	0.000262101	0.000313607	0.000275457	0.000209166	0.000224806	0.000311511	0.000321135	0.000221202	0.00011967	0.000197826	9.38655e-05	0.000268114	0.000141234	0.000296715	0.000108863
K16937	thiosulfate dehydrogenase [quinone] large subunit [EC:1.8.5.2]	4.50667e-05	4.77667e-05	5.08333e-05	4.14333e-05	5.07333e-05	3.56667e-05	4.67333e-05	4.9e-05	4.88667e-05	4.20333e-05	5.14333e-05	3.8e-05	5.72667e-05	5.93667e-05	2.135e-05	1.47e-05	3.85e-06	8.93e-06	3.095e-05	1.81e-05	8.28e-06	5.5e-06
K16936	thiosulfate dehydrogenase [quinone] small subunit [EC:1.8.5.2]	8.69e-06	2.00667e-05	2.12333e-06	3.88e-06	7.10667e-06	2.93e-06	5.70667e-06	6.79e-06	8.12e-06	6.06e-06	9.96667e-08	0	7.21667e-06	8.84e-06	2.19e-06	0	0	0	9.2e-07	0	5.9e-06	0
K08352	thiosulfate reductase / polysulfide reductase chain A [EC:1.8.5.5]	1.22333e-05	2.69e-05	2.63e-05	2.39667e-05	3.8e-05	4.21333e-05	1.92e-05	1.85333e-05	4.38e-05	6.98e-05	2.08e-05	1.91333e-05	2.73667e-05	3.82667e-05	3.5e-05	0.000137082	9.54e-05	0.000166018	3.625e-05	5.97e-05	6.16e-05	9.20505e-05
K08354	thiosulfate reductase cytochrome b subunit	0	3.56667e-07	7.73333e-07	1.13e-06	1.16667e-06	0	1.21667e-06	1.89667e-06	6e-07	1.72667e-06	1.63333e-06	3.67667e-06	0	9.43333e-07	0	0	0	3.525e-06	1.025e-06	0	0	0
K08353	thiosulfate reductase electron transport protein	0	0	0	2.81333e-08	0	0	0	0	0	0	0	0	0	0	0	5.07e-07	2.27e-06	3.798e-06	1.025e-06	0	3.63e-07	0
K02439	thiosulfate sulfurtransferase [EC:2.8.1.1]	1.02533e-05	8.88667e-06	6.05e-06	4.71033e-06	7.09667e-06	1.078e-05	3.92e-06	2.82333e-06	1.028e-05	9.72e-06	3.50667e-06	3.27633e-06	5.17733e-06	8.98667e-06	7e-06	5.055e-06	9.75e-05	9.5316e-05	2.3765e-05	0	2.49e-05	3.875e-05
K08357	tetrathionate reductase subunit A	1.33333e-05	1.74667e-05	1.426e-05	2.61667e-05	3.81333e-05	5.83e-05	1.64e-05	2.37333e-05	4.08e-05	5.06e-05	1.44667e-05	1.58333e-05	1.71667e-05	4.25333e-05	8.42e-06	3.81e-05	9.09e-05	7.57e-05	2.06e-05	4.185e-05	4.76e-05	2.6555e-05
K08358	tetrathionate reductase subunit B	2.66333e-06	8.69e-06	2.06e-05	2.59667e-05	3.16333e-05	2.82333e-05	1.045e-05	9.23333e-06	2.15667e-05	3.91e-05	1.234e-05	1.29267e-05	1.34667e-05	1.87133e-05	2.555e-05	0.000117385	5.56e-05	0.000133575	4.025e-05	5.36e-05	4.96e-05	7.76315e-05
K08359	tetrathionate reductase subunit C	0	0	1.28e-06	6.19667e-06	3.62e-06	6.15333e-06	1.28e-06	1.08867e-06	9.13333e-07	6.8e-08	0	9.62e-07	7.38333e-07	0	0	1.745e-06	1.19e-05	1.935e-06	2.87e-06	6.44e-06	1.377e-05	7.15e-07
K16157	methane monooxygenase component A alpha chain [EC:1.14.13.25]	5.58333e-06	1.007e-05	2.84e-06	1.99667e-06	4.99333e-06	2.01333e-06	5.72667e-06	3.39e-06	4.53e-06	3.36033e-06	3.01e-06	3.34e-06	4.14533e-06	6.68667e-06	1.99e-06	0	9.41e-06	1.025e-05	3.685e-07	5.55e-06	5.725e-06	1.48e-05
K16158	methane monooxygenase component A beta chain [EC:1.14.13.25]	2.34667e-07	3.94e-08	1.78e-06	5.63333e-08	1.434e-06	5e-08	2.22967e-06	0	3.14e-07	2.89667e-08	2.96e-06	3.34e-06	8.53333e-08	1.87767e-06	8.95e-07	0	9.41e-06	1.025e-05	3.685e-07	5.55e-06	2.765e-06	1.48e-05
K16159	methane monooxygenase component A gamma chain [EC:1.14.13.25]	2.34667e-07	3.94e-08	1.78e-06	5.63333e-08	1.434e-06	5e-08	2.22967e-06	0	3.14e-07	2.89667e-08	2.96e-06	3.34e-06	8.53333e-08	1.87767e-06	8.95e-07	0	9.41e-06	1.025e-05	3.685e-07	5.55e-06	2.765e-06	1.48e-05
K16161	methane monooxygenase component C [EC:1.14.13.25]	2.34667e-07	3.94e-08	1.78e-06	5.63333e-08	1.434e-06	5e-08	2.22967e-06	2.64333e-07	3.14e-07	2.89667e-08	2.96e-06	3.34e-06	8.53333e-08	2.32e-06	8.95e-07	0	9.41e-06	1.025e-05	3.685e-07	5.55e-06	2.765e-06	1.48e-05
K16162	methane monooxygenase component D	0	3.94e-08	1.78e-06	5.63333e-08	1.434e-06	5e-08	2.22967e-06	0	3.14e-07	2.89667e-08	2.96e-06	3.34e-06	8.53333e-08	1.489e-06	8.95e-07	0	9.41e-06	1.025e-05	3.685e-07	5.55e-06	2.765e-06	1.48e-05

## Sheet: Dataset_3
Supplementary Dataset 3. Functional prediction of archaeal genera retrieved with 16S rRNA gene sequencing, as revealed by Tax4Fun2.
		Original unplanted soil		Rhizosphere soil												Pore water
				Stem elongation				Flowering				Dough				Flowering				Dough
		Fornazzo	Veronica	Fornazzo		Veronica		Fornazzo		Veronica		Fornazzo		Veronica		Fornazzo		Veronica		Fornazzo		Veronica
KO	Description			Control	Sulfate	Control	Sulfate	Control	Sulfate	Control	Sulfate	Control	Sulfate	Control	Sulfate	Control	Sulfate	Control	Sulfate	Control	Sulfate	Control	Sulfate
K00537	arsenate reductase [EC:1.20.4.1]	6.24599e-05	8.65513e-05	1.81864e-05	2.75997e-05	7.13313e-05	7.56815e-05	3.19358e-05	4.43924e-05	6.91918e-05	6.03229e-05	3.28114e-05	3.20527e-05	6.08792e-05	6.15709e-05	6.19733e-06	9.81817e-07	3.91595e-06	4.06084e-06	3.12827e-06	1.63754e-06	8.69795e-06	1.05407e-05
K03741	arsenate reductase [EC:1.20.4.1]	0.000370445	0.000342307	0.000476734	0.000451733	0.000414715	0.000362958	0.000432155	0.000407297	0.00036374	0.00037844	0.000442649	0.000435035	0.000376093	0.000380038	0.000534056	0.000544564	0.000584189	0.000561369	0.00053937	0.000542338	0.000555338	0.000520017
K18701	arsenate-mycothiol transferase [EC:2.8.4.2]	2.29277e-06	0	3.29581e-08	3.99527e-07	2.53912e-07	0	0	3.35156e-07	4.85754e-08	0	0	5.14772e-07	0	0	0	0	0	0	0	0	0	0
K03893	arsenical pump membrane protein	3.4383e-06	0	3.29581e-08	3.99527e-07	7.25759e-07	2.13881e-07	0	2.82984e-07	4.85754e-08	0	3.47553e-07	4.34498e-07	2.08444e-08	5.77566e-08	5.32123e-07	1.63486e-07	3.55996e-07	9.10547e-07	0	1.81902e-07	0	2.36781e-06
K11811	arsenical resistance protein ArsH	7.361e-07	5.12189e-07	0	1.268e-07	2.29645e-07	6.17975e-07	0	1.18186e-07	1.13343e-07	1.62195e-07	2.07839e-07	0	0	1.2082e-07	2.71703e-07	0	0	2.03136e-08	0	0	0	0
K07755	arsenite methyltransferase [EC:2.1.1.137]	0.000874349	0.000822385	0.000496365	0.000651327	0.000643269	0.000656886	0.000788143	0.000818892	0.0007676	0.000805093	0.000728808	0.000811603	0.000707671	0.000754419	0.000104947	0.000165704	0.000134388	0.000161512	9.14181e-05	0.000209207	0.00029218	0.000165275
K08356	arsenite oxidase large subunit [EC:1.20.2.1 1.20.9.1]	6.27448e-08	0	0	0	0	0	0	0	1.61918e-07	0	0	0	0	0	0	0	0	0	0	0	0	3.94635e-07
K08355	arsenite oxidase small subunit [EC:1.20.2.1 1.20.9.1]	2.4145e-08	0	0	0	4.17536e-08	0	0	2.30938e-08	1.13343e-07	0	0	0	0	2.23249e-08	0	0	0	6.35893e-07	0	0	0	0
K03325	arsenite transporter	0.000389055	0.000312432	0.000483389	0.000454439	0.000388595	0.000358624	0.000444119	0.000432067	0.000379674	0.000361484	0.000458933	0.000448822	0.000409056	0.00037911	0.00053486	0.000543372	0.000495902	0.000520864	0.000538546	0.000542997	0.00051974	0.000521171
K01551	arsenite/tail-anchored protein-transporting ATPase [EC:3.6.3.16 3.6.3.-]	0.000336108	0.000429758	0.000468905	0.000458809	0.000433336	0.000427166	0.000429303	0.000404496	0.000411341	0.000469372	0.000440579	0.00042317	0.000416859	0.000456523	0.000531038	0.000541253	0.000495902	0.000518661	0.000535418	0.00054111	0.000511229	0.000522054
K07721	ArsR family transcriptional regulator	0.000572756	0.000495291	0.000530981	0.000513786	0.00049123	0.000488703	0.000530617	0.000546761	0.000530273	0.000488768	0.000538649	0.000534979	0.000545444	0.000504719	0.000537878	0.000544201	0.000537909	0.000541124	0.000541674	0.000543748	0.000548456	0.000525383
K03892	ArsR family transcriptional regulator, arsenate/arsenite/antimonite-responsive transcriptional repressor	0.00116111	0.00114976	0.0013266	0.00136855	0.00121997	0.00112126	0.00143964	0.00134314	0.00123825	0.00131485	0.00143733	0.00146564	0.0012825	0.00128623	0.00120121	0.00130407	0.00112388	0.001227	0.00118136	0.00136627	0.00134561	0.00127749
K00399	methyl-coenzyme M reductase alpha subunit [EC:2.8.4.1]	0.000416141	0.000426443	0.000761673	0.000648348	0.00059106	0.000547516	0.000574935	0.000564259	0.00055696	0.000496373	0.000658468	0.000573612	0.000628869	0.000559432	0.001064	0.00107968	0.00103381	0.0010571	0.00106974	0.00106984	0.00102696	0.00102417
K00400	methyl coenzyme M reductase system, component A2	0.000893704	0.000919235	0.00104355	0.0009968	0.000977993	0.000942892	0.00102637	0.00104988	0.00105382	0.000971323	0.00110835	0.0010365	0.00111567	0.00102604	0.00113145	0.00117878	0.00109789	0.00115262	0.00112681	0.00118683	0.00120663	0.00112771
K00401	methyl-coenzyme M reductase beta subunit [EC:2.8.4.1]	0.000416141	0.000426443	0.000761673	0.000648348	0.00059106	0.000547516	0.000574935	0.000564259	0.00055696	0.000496373	0.000658468	0.000573612	0.000628869	0.000559432	0.001064	0.00107968	0.00103381	0.0010571	0.00106974	0.00106984	0.00102696	0.00102417
K00402	methyl-coenzyme M reductase gamma subunit [EC:2.8.4.1]	0.000416141	0.000426443	0.000761673	0.000648348	0.00059106	0.000547516	0.000574935	0.000564259	0.00055696	0.000496373	0.000658468	0.000573612	0.000628869	0.000559432	0.001064	0.00107968	0.00103381	0.0010571	0.00106974	0.00106984	0.00102696	0.00102417
K03421	methyl-coenzyme M reductase subunit C	0.000343849	0.000373605	0.00048378	0.00046166	0.000424874	0.000424764	0.000446615	0.000444404	0.00043327	0.000419174	0.000466403	0.000450641	0.000458825	0.000438792	0.000534588	0.000542688	0.000537909	0.000539122	0.000538546	0.00054252	0.000537666	0.000523504
K03422	methyl-coenzyme M reductase subunit D	0.000419125	0.000431694	0.000761673	0.000648348	0.000595524	0.00055047	0.000574935	0.000564259	0.000563257	0.000501457	0.000658607	0.000573922	0.000634908	0.000561858	0.00106453	0.00107975	0.00103381	0.0010571	0.00106974	0.00107003	0.00102696	0.00102611
K10944	methane/ammonia monooxygenase subunit A [EC:1.14.18.3 1.14.99.39]	0.000107568	8.8775e-05	1.97195e-05	2.5026e-05	3.76897e-05	3.29111e-05	3.80442e-05	3.18068e-05	3.73792e-05	5.96252e-05	2.43618e-05	2.83582e-05	2.23018e-05	4.17619e-05	0	1.17026e-06	0	9.14112e-07	8.24476e-07	0	1.13973e-06	8.58961e-07
K10945	methane/ammonia monooxygenase subunit B	0.000107568	8.8775e-05	1.97195e-05	2.5026e-05	3.76897e-05	3.29111e-05	3.80442e-05	3.18068e-05	3.73792e-05	5.96252e-05	2.43618e-05	2.83582e-05	2.23018e-05	4.17619e-05	0	1.17026e-06	0	9.14112e-07	8.24476e-07	0	1.13973e-06	8.58961e-07
K10946	methane/ammonia monooxygenase subunit C	0.000645409	0.00053265	0.000101372	0.000144178	0.000226138	0.000197467	0.000205071	0.000188377	0.000224275	0.000357751	0.000141105	0.000170149	0.000133811	0.000250039	0	1.17026e-06	0	9.14112e-07	8.24476e-07	0	6.83839e-06	8.58961e-07
K16157	methane monooxygenase component A alpha chain [EC:1.14.13.25]	1.2549e-07	0	0	0	0	0	0	0	0	0	0	0	0	1.06468e-07	0	0	0	0	0	0	0	7.8927e-07
K16158	methane monooxygenase component A beta chain [EC:1.14.13.25]	0	0	0	0	0	0	0	0	0	0	0	0	0	1.06468e-07	0	0	0	0	0	0	0	0
K16159	methane monooxygenase component A gamma chain [EC:1.14.13.25]	0	0	0	0	0	0	0	0	0	0	0	0	0	1.06468e-07	0	0	0	0	0	0	0	0
K16160	methane monooxygenase regulatory protein B	0	0	0	0	0	0	0	0	0	0	0	0	0	1.06468e-07	0	0	0	0	0	0	0	0
K16161	methane monooxygenase component C [EC:1.14.13.25]	0	0	0	0	0	0	0	0	0	0	0	0	0	1.06468e-07	0	0	0	0	0	0	0	0
K16162	methane monooxygenase component D	0	0	0	0	0	0	0	0	0	0	0	0	0	1.06468e-07	0	0	0	0	0	0	0	0
K11180	dissimilatory sulfite reductase alpha subunit [EC:1.8.99.5]	0	6.14627e-07	0	1.42073e-06	0	0	6.33688e-07	0	0	0	0	0	0	0	0	0	0	0	0	0	0	0
K11181	dissimilatory sulfite reductase beta subunit [EC:1.8.99.5]	0	6.14627e-07	0	1.42073e-06	0	0	6.33688e-07	0	0	0	0	0	0	0	0	0	0	0	0	0	0	0
K13639	MerR family transcriptional regulator, redox-sensitive transcriptional activator SoxR	7.46126e-06	1.02438e-06	6.59163e-08	2.57917e-06	8.23784e-07	9.44311e-07	7.55207e-07	4.7316e-07	1.10987e-06	1.03849e-06	8.99741e-07	3.2958e-07	0	7.91093e-07	0	0	0	4.06272e-08	0	0	0	0
K22622	S-disulfanyl-L-cysteine oxidoreductase SoxD [EC:1.8.2.6]	2.85768e-06	1.17094e-06	2.47186e-07	5.43429e-07	1.74061e-07	1.42587e-06	0	1.96688e-07	4.43704e-07	1.70625e-06	0	0	0	1.58219e-06	0	9.65721e-08	3.55996e-07	1.71659e-07	0	0	0	9.47124e-06
K17225	sulfane dehydrogenase subunit SoxC	5.4112e-05	9.988e-06	9.8747e-06	1.61563e-05	3.679e-06	7.27018e-06	1.62723e-05	2.04914e-05	5.42252e-06	9.09143e-06	1.18272e-05	1.47577e-05	4.63919e-06	6.84184e-06	0	0	0	0	0	0	0	1.49961e-05
K17222	sulfur-oxidizing protein SoxA	1.27814e-06	1.84388e-06	2.47186e-07	7.10363e-07	0	1.42587e-06	3.16844e-07	0	1.13343e-07	6.67761e-07	0	0	0	7.91093e-07	0	9.65721e-08	3.55996e-07	1.71659e-07	0	0	0	6.31416e-06
K17224	sulfur-oxidizing protein SoxB	7.11107e-07	9.41146e-07	5.90555e-07	1.42073e-06	1.42857e-06	1.76941e-06	6.33688e-07	3.2854e-07	5.08336e-07	8.59084e-07	8.35818e-07	6.92902e-07	0	3.95547e-07	0	9.65721e-08	3.55996e-07	1.71659e-07	0	0	0	3.15708e-06
K17223	sulfur-oxidizing protein SoxX	1.27814e-06	1.84388e-06	2.47186e-07	7.10363e-07	0	1.42587e-06	3.16844e-07	0	1.13343e-07	6.67761e-07	0	0	0	7.91093e-07	0	9.65721e-08	3.55996e-07	1.71659e-07	0	0	0	6.31416e-06
K17226	sulfur-oxidizing protein SoxY	3.64385e-06	4.71214e-06	2.47186e-07	1.42073e-06	1.74061e-07	1.59764e-06	6.33688e-07	0	1.13343e-07	6.67761e-07	0	0	0	1.00403e-06	0	9.65721e-08	3.55996e-07	1.10608e-06	0	0	0	1.11195e-05
K17227	sulfur-oxidizing protein SoxZ	1.82193e-06	2.35607e-06	2.47186e-07	1.42073e-06	0	1.51175e-06	6.33688e-07	0	1.13343e-07	6.67761e-07	0	0	0	8.97561e-07	0	9.65721e-08	3.55996e-07	6.28715e-07	0	0	0	7.53291e-06
K19713	thiosulfate dehydrogenase [EC:1.8.2.2]	4.05575e-06	4.31813e-06	1.73588e-06	3.4101e-06	1.17767e-05	1.32763e-05	5.70319e-07	1.13647e-06	5.66713e-07	1.37996e-06	1.1153e-07	0	0	1.13711e-06	0	0	3.55996e-06	1.9193e-06	0	0	0	2.05559e-05
K16937	thiosulfate dehydrogenase [quinone] large subunit [EC:1.8.5.2]	1.35331e-06	0	8.58421e-09	9.42957e-07	5.23332e-08	2.00248e-07	0	2.41367e-08	9.64146e-07	5.32927e-07	2.63905e-07	5.66251e-08	9.36601e-08	1.44153e-07	0	0	0	6.56207e-07	0	0	0	1.57854e-06
K16936	thiosulfate dehydrogenase [quinone] small subunit [EC:1.8.5.2]	2.50979e-07	0	0	0	0	0	0	0	0	0	0	0	0	0	0	0	0	0	0	0	0	1.57854e-06
K08352	thiosulfate reductase / polysulfide reductase chain A [EC:1.8.5.5]	4.0149e-05	4.01557e-05	3.61698e-05	3.84293e-05	3.40831e-05	1.73574e-05	6.13235e-05	7.18601e-05	7.19968e-05	5.29802e-05	0.000107102	6.323e-05	9.21799e-05	6.71121e-05	2.41935e-05	3.13701e-05	3.61335e-05	4.67024e-05	1.72715e-05	2.08845e-05	6.67461e-05	3.24402e-05
K08354	thiosulfate reductase cytochrome b subunit	0	0	0	0	0	2.15125e-07	0	0	0	0	0	0	0	0	0	0	0	0	0	0	0	0
K08353	thiosulfate reductase electron transport protein	0	0	0	0	0	2.15125e-07	0	0	0	0	0	0	0	0	0	0	0	0	0	0	0	0
K02439	thiosulfate sulfurtransferase [EC:2.8.1.1]	0	5.12189e-07	0	0	0	2.15125e-07	0	2.12797e-08	0	2.37401e-07	0	0	0	1.06468e-07	0	0	0	4.57056e-07	0	0	0	4.29481e-07
K01011	thiosulfate/3-mercaptopyruvate sulfurtransferase [EC:2.8.1.1 2.8.1.2]	0.00056856	0.000777898	0.00118735	0.00149307	0.000994298	0.000857766	0.00172282	0.00137835	0.000839119	0.00133195	0.00138933	0.00177366	0.000792112	0.00113131	4.31591e-05	9.84609e-05	2.86576e-05	4.60691e-05	6.40578e-05	0.000188917	0.000226198	0.000159214

## Sheet: Dataset_4
Supplementary Dataset 4. Topology of the networks obtained by co-occurrence analysis
Network	Num. of samples	Nodes	Connections	Degree	Degree distribution	Average path lenght	Diameter	Groups	Modularity	Clustering coefficient
Original unplanted soil	6	26	277	21.3077	0.560201	10.6538	1	14	0.045	1
Rhizosphere soil	36	107	487	9.1028	0.04	11.2654	8	71	0.075	0.401088
Pore water	15	70	137	3.91429	0.0833333	3.34347	7	40	0.22	0.390387
Fornazzo soil	29	141	2714	38.4965	0.016129	34.6032	6	75	0.057	0.700882
Veronica soil	28	130	1627	25.0308	0.0192308	25.0724	7	51	0.057	0.620978
Control	25	129	1884	29.2093	0.0191651	28.5152	6	60	0.065	0.659944
Sulfate	26	139	1827	26.2878	0.0171863	26.3462	6	79	0.063	0.64373
Stem elongation	12	56	107	3.82143	0.1	3.31399	4	27	0.26	0.490166
Flowering	19	120	1506	25.1	0.0252101	21.9125	7	57	0.065	0.716668
Dough	20	123	1989	32.3415	0.02	26.5691	5	62	0.06	0.735946

## Sheet: Dataset_5
Supplementary Dataset 5. Percentage of lost connections for each removed genus in co-occurrence analysis.
	Original unplanted soil	Rhizosphere soil	Pore water	Fornazzo	Veronica	Control	Sulfate	Stem elongation	Flowering	Dough
D_0__Archaea;D_1__Crenarchaeota;D_2__Bathyarchaeia;D_3__Candidatus Bathyarchaeota archaeon RBG_16_48_13;D_4__;D_5__	0	1.64271	0	2.76345	2.6429	3.34395	3.11987	5.60748	4.18327	3.4188
D_0__Archaea;D_1__Crenarchaeota;D_2__Bathyarchaeia;D_3__uncultured Thermoproteales archaeon;D_4__;D_5__	0	1.64271	0	0.331614	0	0	0.0547345	0	0.0664011	0
D_0__Archaea;D_1__Crenarchaeota;D_2__Bathyarchaeia;D_3__uncultured euryarchaeote;D_4__;D_5__	0	0	1.45985	0	1.35218	0.477707	0.437876	0	0.132802	0.0502765
D_0__Archaea;D_1__Diapherotrites;D_2__Iainarchaeia;D_3__Iainarchaeales;D_4__Diapherotrites archaeon SCGC AAA011-K09;D_5__	0	1.43737	0	2.35814	3.99508	2.91932	2.57252	1.86916	2.92165	3.01659
D_0__Archaea;D_1__Diapherotrites;D_2__Iainarchaeia;D_3__Iainarchaeales;D_4__Iainarchaeaceae;D_5__Candidatus Iainarchaeum	0	0.821355	0	2.46868	2.76583	3.13163	2.57252	0.934579	2.45684	3.4188
D_0__Archaea;D_1__Diapherotrites;D_2__Iainarchaeia;D_3__Iainarchaeales;D_4__archaeon GW2011_AR10;D_5__	0	0.410678	2.18978	2.91083	1.29072	2.54777	3.33881	0	3.65206	3.26797
D_0__Archaea;D_1__Diapherotrites;D_2__Iainarchaeia;D_3__Iainarchaeales;D_4__metagenome;D_5__	0	0.205339	4.37956	0.073692	1.78242	0.849257	0.383142	0	0	1.96078
D_0__Archaea;D_1__Diapherotrites;D_2__Micrarchaeia;D_3__Candidatus Micrarchaeota archaeon CG1_02_55_22;D_4__;D_5__	0	0	4.37956	2.61606	0.184388	2.65393	1.47783	0	3.25365	0.754148
D_0__Archaea;D_1__Diapherotrites;D_2__Micrarchaeia;D_3__Candidatus Micrarchaeota archaeon CG1_02_55_41;D_4__;D_5__	0	0.410678	2.18978	1.73176	3.01168	2.81316	1.03996	4.6729	0.796813	3.31825
D_0__Archaea;D_1__Euryarchaeota;D_2__Methanobacteria;D_3__Methanobacteriales;D_4__Methanobacteriaceae;D_5__Methanobacterium	0	0	0	0	0	0	0	0	0	0
D_0__Archaea;D_1__Euryarchaeota;D_2__Methanomicrobia;D_3__Methanocellales;D_4__Methanocellaceae;D_5__Methanocella	0	0	0	0	0	0	0	0	0	0
D_0__Archaea;D_1__Euryarchaeota;D_2__Methanomicrobia;D_3__Methanocellales;D_4__Methanocellaceae;D_5__Rice Cluster I	0	0	0.729927	0.957996	0	1.11465	0	0	0.332005	0
D_0__Archaea;D_1__Euryarchaeota;D_2__Methanomicrobia;D_3__Methanocellales;D_4__Methanocellaceae;D_5__uncultured archaeon	0	0.205339	8.75912	0	2.76583	0.159236	0.711549	0	0	0.452489
D_0__Archaea;D_1__Euryarchaeota;D_2__Methanomicrobia;D_3__Methanomicrobiales;D_4__Methanomicrobiaceae;D_5__uncultured	0	2.87474	0	1.10538	0	0.955414	0	0.934579	0.0664011	0.553042
D_0__Archaea;D_1__Euryarchaeota;D_2__Methanomicrobia;D_3__Methanomicrobiales;D_4__Methanoregulaceae;D_5__Methanolinea	0.361011	0	0	0.405306	0.0614628	0	0	0	0	0
D_0__Archaea;D_1__Euryarchaeota;D_2__Methanomicrobia;D_3__Methanomicrobiales;D_4__Methanoregulaceae;D_5__Methanoregula	0	0	0	0	0	0	0	0	0	0
D_0__Archaea;D_1__Euryarchaeota;D_2__Methanomicrobia;D_3__Methanomicrobiales;D_4__Methanoregulaceae;D_5__Methanosphaerula	0	0.410678	0	0.073692	0.368777	0.7431	0.218938	0	0.199203	0.351936
D_0__Archaea;D_1__Euryarchaeota;D_2__Methanomicrobia;D_3__Methanomicrobiales;D_4__Methanospirillaceae;D_5__Methanospirillum	0	0	0	0.884304	0	0	0	0	0	0
D_0__Archaea;D_1__Euryarchaeota;D_2__Methanomicrobia;D_3__Methanomicrobiales;D_4__Rice Cluster II;D_5__uncultured methanogenic archaeon	8.30325	0.205339	0	0.884304	0	0	0	0	0	0
D_0__Archaea;D_1__Euryarchaeota;D_2__Methanomicrobia;D_3__Methanomicrobiales;D_4__uncultured;D_5__uncultured Methanoculleus sp.	0	0	0	2.50553	3.50338	3.18471	3.11987	0	3.45286	2.5641
D_0__Archaea;D_1__Euryarchaeota;D_2__Methanomicrobia;D_3__Methanosarcinales;D_4__Methanoperedenaceae;D_5__Candidatus Methanoperedens	0	0	0	2.50553	3.07314	3.76858	2.95567	0	3.32005	3.51936
D_0__Archaea;D_1__Euryarchaeota;D_2__Methanomicrobia;D_3__Methanosarcinales;D_4__Methanosaetaceae;D_5__Methanosaeta	0	0	0	0	0	0	0	0	0	0
D_0__Archaea;D_1__Euryarchaeota;D_2__Methanomicrobia;D_3__Methanosarcinales;D_4__Methanosarcinaceae;D_5__Methanosarcina	0	0	0.729927	0.147384	0	0.0530786	0.711549	0	0.0664011	0
D_0__Archaea;D_1__Euryarchaeota;D_2__Thermoplasmata;D_3__Methanomassiliicoccales;D_4__Methanomassiliicoccaceae;D_5__Methanomassiliicoccus	0	0	0	3.16875	3.50338	3.76858	3.39354	0	4.18327	3.2177
D_0__Archaea;D_1__Euryarchaeota;D_2__Thermoplasmata;D_3__Methanomassiliicoccales;D_4__Methanomassiliicoccaceae;D_5__uncultured	0	0	0.729927	0	2.33559	0.0530786	0.711549	0	0.863214	0.0502765
D_0__Archaea;D_1__Euryarchaeota;D_2__Thermoplasmata;D_3__uncultured;D_4__uncultured crenarchaeote;D_5__	8.30325	3.6961	0	0	1.16779	0	0.109469	10.2804	0	0
D_0__Archaea;D_1__Nanoarchaeaeota;D_2__Nanohaloarchaeia;D_3__Deep Sea Euryarchaeotic Group(DSEG);D_4__uncultured archaeon SAGMA-B;D_5__	0	2.05339	7.29927	0.110538	0.368777	0.318471	0.437876	0.934579	0.199203	0.351936
D_0__Archaea;D_1__Nanoarchaeaeota;D_2__Woesearchaeia;D_3__Candidatus Nomurabacteria bacterium RIFCSPLOWO2_02_FULL_42_17;D_4__;D_5__	0	2.87474	0	2.02653	4.05655	2.49469	3.11987	6.54206	3.58566	3.01659
D_0__Archaea;D_1__Nanoarchaeaeota;D_2__Woesearchaeia;D_3__Candidatus Pacearchaeota archaeon RBG_19FT_COMBO_34_9;D_4__;D_5__	0	0	0.729927	2.87399	2.70436	3.34395	3.0104	0	2.92165	3.26797
D_0__Archaea;D_1__Nanoarchaeaeota;D_2__Woesearchaeia;D_3__Candidatus Staskawiczbacteria bacterium RIFOXYA2_FULL_32_7;D_4__;D_5__	0	0	2.18978	0	2.6429	0.636943	0	0	0	0.804424
D_0__Archaea;D_1__Nanoarchaeaeota;D_2__Woesearchaeia;D_3__Desulfobacteraceae bacterium 4572_19;D_4__;D_5__	0	2.46407	0.729927	1.43699	1.22926	0.7431	1.97044	0	0.59761	2.11161
D_0__Archaea;D_1__Nanoarchaeaeota;D_2__Woesearchaeia;D_3__Nanoarchaeota archaeon SCGC AAA011-G17;D_4__;D_5__	0	1.23203	0	1.21592	0.614628	0.424628	1.69677	0	0.464807	2.66466
D_0__Archaea;D_1__Nanoarchaeaeota;D_2__Woesearchaeia;D_3__archaeon GW2011_AR15;D_4__;D_5__	0	1.02669	0.729927	1.80545	1.78242	2.01699	2.13465	0	2.05843	1.60885
D_0__Archaea;D_1__Nanoarchaeaeota;D_2__Woesearchaeia;D_3__archaeon GW2011_AR18;D_4__;D_5__	0	2.46407	0	1.69492	1.16779	0.477707	2.29885	0	1.72643	2.01106
D_0__Archaea;D_1__Nanoarchaeaeota;D_2__Woesearchaeia;D_3__archaeon GW2011_AR20;D_4__;D_5__	0	3.28542	0	1.69492	3.01168	1.11465	2.79146	0	2.45684	3.11714
D_0__Archaea;D_1__Nanoarchaeaeota;D_2__Woesearchaeia;D_3__uncultured bacterium;D_4__;D_5__	8.30325	3.90144	3.64964	0.994842	1.04487	0.477707	1.47783	0	3.65206	1.40774
D_0__Archaea;D_1__Thaumarchaeota;D_2__Marine Benthic Group A;D_3__uncultured marine benthic group A euryarchaeote;D_4__;D_5__	8.30325	1.02669	0	2.28445	3.74923	2.65393	3.11987	0.934579	4.18327	2.76521
D_0__Archaea;D_1__Thaumarchaeota;D_2__Nitrososphaeria;D_3__Nitrosopumilales;D_4__Nitrosopumilaceae;D_5__Candidatus Nitrosoarchaeum	8.30325	5.54415	12.4088	0.294768	0	1.06157	0.60208	10.2804	0.996016	0.553042
D_0__Archaea;D_1__Thaumarchaeota;D_2__Nitrososphaeria;D_3__Nitrosopumilales;D_4__Nitrosopumilaceae;D_5__Candidatus Nitrosotenuis	8.30325	5.54415	8.75912	0	0.122926	0.849257	0.821018	7.47664	0.730412	0.653595
D_0__Archaea;D_1__Thaumarchaeota;D_2__Nitrososphaeria;D_3__Nitrososphaerales;D_4__Nitrososphaeraceae;D_5__Candidatus Nitrocosmicus	0	0	0	3.16875	3.50338	3.76858	3.39354	0	4.18327	3.2177
D_0__Archaea;D_1__Thaumarchaeota;D_2__Nitrososphaeria;D_3__Nitrososphaerales;D_4__Nitrososphaeraceae;D_5__Candidatus Nitrososphaera	0	0	0	3.16875	3.44192	3.29087	4.10509	0	4.18327	3.31825
D_0__Archaea;D_1__Thaumarchaeota;D_2__Nitrososphaeria;D_3__Nitrososphaerales;D_4__Nitrososphaeraceae;D_5__uncultured crenarchaeote TRC23-10	8.30325	6.16016	12.4088	0	0	0.849257	0.821018	10.2804	0.996016	0.653595
D_0__Archaea;D_1__Thaumarchaeota;D_2__Nitrososphaeria;D_3__Nitrososphaerales;D_4__Nitrososphaeraceae;D_5__unidentified archaeon SCA1158	8.30325	0.205339	0	0	1.29072	0	0.0547345	0	0	0.15083
D_0__Archaea;D_1__Thaumarchaeota;D_2__Nitrososphaeria;D_3__Nitrosotaleales;D_4__Nitrosotaleaceae;D_5__Candidatus Nitrosotalea	0	0	0	0	0	0	0	0	0	0
D_0__Archaea;D_1__Thaumarchaeota;D_2__Nitrososphaeria;D_3__Nitrosotaleales;D_4__Nitrosotaleaceae;D_5__uncultured Thermoprotei archaeon	0	2.6694	0	0	0.553165	0.424628	0.109469	0.934579	0.730412	0
D_0__Bacteria;D_1__Acidobacteria;D_2__Acidobacteriia;D_3__Acidobacteriales;D_4__Acidobacteriaceae (Subgroup 1);D_5__Acidobacterium	0	4.51745	1.45985	1.14223	1.59803	2.2293	0.711549	0	0.929615	0.603318
D_0__Bacteria;D_1__Acidobacteria;D_2__Acidobacteriia;D_3__Acidobacteriales;D_4__uncultured;D_5__uncultured Acidobacteriaceae bacterium	0	0	2.91971	2.06338	3.07314	2.17622	2.18938	0	0	3.4188
D_0__Bacteria;D_1__Acidobacteria;D_2__Acidobacteriia;D_3__Solibacterales;D_4__Solibacteraceae (Subgroup 3);D_5__Candidatus Solibacter	0	0.205339	1.45985	1.91599	2.33559	1.4862	1.86097	0	1.19522	2.11161
D_0__Bacteria;D_1__Acidobacteria;D_2__Acidobacteriia;D_3__Subgroup 2;D_4__uncultured bacterium;D_5__	0	2.6694	0	0.92115	1.16779	0.424628	2.13465	0	0.199203	0
D_0__Bacteria;D_1__Acidobacteria;D_2__Blastocatellia (Subgroup 4);D_3__Blastocatellales;D_4__Blastocatellaceae;D_5__JGI 0001001-H03	8.30325	3.08008	0	1.25276	0	0.7431	0.109469	1.86916	0.0664011	0.452489
D_0__Bacteria;D_1__Acidobacteria;D_2__Blastocatellia (Subgroup 4);D_3__Blastocatellales;D_4__Blastocatellaceae;D_5__OLB17	8.30325	0.205339	0	3.16875	2.70436	3.76858	3.55774	0	3.58566	3.4188
D_0__Bacteria;D_1__Acidobacteria;D_2__Blastocatellia (Subgroup 4);D_3__Blastocatellales;D_4__Blastocatellaceae;D_5__uncultured	0	0	0	3.16875	2.88875	3.29087	3.66721	0	4.18327	2.91604
D_0__Bacteria;D_1__Acidobacteria;D_2__Subgroup 6;D_3__uncultured bacterium;D_4__;D_5__	0	0	0	0	0.553165	0	0.0547345	0	0	0
D_0__Bacteria;D_1__Actinobacteria;D_2__Acidimicrobiia;D_3__IMCC26256;D_4__uncultured Acidimicrobidae bacterium;D_5__	0	0.616016	0	0.36846	0.921942	0	0.164204	0	0	0.100553
D_0__Bacteria;D_1__Actinobacteria;D_2__Acidimicrobiia;D_3__IMCC26256;D_4__uncultured Ferrimicrobium sp.;D_5__	0	4.10678	0	0.73692	3.81069	2.07006	2.68199	7.47664	2.92165	2.41327
D_0__Bacteria;D_1__Actinobacteria;D_2__Acidimicrobiia;D_3__Microtrichales;D_4__Ilumatobacteraceae;D_5__CL500-29 marine group	0	3.90144	0	2.35814	0	0.583864	0.821018	0	0.664011	1.96078
D_0__Bacteria;D_1__Actinobacteria;D_2__Acidimicrobiia;D_3__Microtrichales;D_4__Ilumatobacteraceae;D_5__Ilumatobacter	8.30325	0.205339	0	2.13707	4.36386	3.13163	4.10509	0	3.51926	3.4188
D_0__Bacteria;D_1__Actinobacteria;D_2__Acidimicrobiia;D_3__Microtrichales;D_4__Microtrichaceae;D_5__Sva0996 marine group	8.30325	1.64271	0	2.3213	1.96681	1.80467	3.06513	3.73832	2.65604	2.66466
D_0__Bacteria;D_1__Actinobacteria;D_2__Actinobacteria;D_3__Corynebacteriales;D_4__Dietziaceae;D_5__Dietzia	8.30325	0.205339	1.45985	0.55269	0	0	0.0547345	0	0	0
D_0__Bacteria;D_1__Actinobacteria;D_2__Actinobacteria;D_3__Corynebacteriales;D_4__Mycobacteriaceae;D_5__Mycobacterium	0	6.57084	0	2.87399	0	2.60085	1.31363	14.9533	2.19124	1.10608
D_0__Bacteria;D_1__Actinobacteria;D_2__Actinobacteria;D_3__Frankiales;D_4__Nakamurellaceae;D_5__Nakamurella	0	1.02669	0	2.13707	3.62631	2.70701	2.95567	0.934579	3.51926	2.31272
D_0__Bacteria;D_1__Actinobacteria;D_2__Actinobacteria;D_3__Propionibacteriales;D_4__Nocardioidaceae;D_5__Aeromicrobium	0	0	0	0.405306	0.184388	0	0.0547345	0	0	0
D_0__Bacteria;D_1__Actinobacteria;D_2__Actinobacteria;D_3__Pseudonocardiales;D_4__Pseudonocardiaceae;D_5__Pseudonocardia	0	6.16016	0	2.80029	0.799017	2.07006	2.40832	2.80374	1.79283	1.96078
D_0__Bacteria;D_1__Actinobacteria;D_2__Actinobacteria;D_3__Streptomycetales;D_4__Streptomycetaceae;D_5__Streptomyces	0	1.02669	2.18978	0.405306	0.122926	0.159236	0.0547345	0	0.730412	0
D_0__Bacteria;D_1__Actinobacteria;D_2__Coriobacteriia;D_3__OPB41;D_4__uncultured bacterium;D_5__	0	0.410678	0	1.65807	0.43024	0.37155	0.218938	1.86916	0	0.553042
D_0__Bacteria;D_1__Actinobacteria;D_2__Nitriliruptoria;D_3__Euzebyales;D_4__Euzebyaceae;D_5__uncultured	0	0.205339	0.729927	2.50553	3.07314	3.13163	2.8462	0	1.99203	3.51936
D_0__Bacteria;D_1__Bacteroidetes;D_2__Bacteroidia;D_3__Bacteroidales;D_4__Bacteroidetes vadinHA17;D_5__uncultured Bacteroidales bacterium	0	0	0	0	0	0	0	0	0	0
D_0__Bacteria;D_1__Bacteroidetes;D_2__Bacteroidia;D_3__Bacteroidales;D_4__Dysgonomonadaceae;D_5__Dysgonomonas	0	2.05339	0	0	0.553165	0.477707	0.109469	10.2804	0.265604	0
D_0__Bacteria;D_1__Bacteroidetes;D_2__Bacteroidia;D_3__Bacteroidales;D_4__Prevotellaceae;D_5__Prevotella	0	0	0	0	0	0	0	0	0	0
D_0__Bacteria;D_1__Bacteroidetes;D_2__Bacteroidia;D_3__Bacteroidales;D_4__Rs-E47 termite group;D_5__GWE2-42-42	0	0	0	0	0	0	0	0	0	0
D_0__Bacteria;D_1__Bacteroidetes;D_2__Bacteroidia;D_3__Bacteroidales;D_4__SB-5;D_5__uncultured Bacteroidetes bacterium	0	3.49076	0	1.03169	0	0.424628	0.437876	1.86916	0.464807	0
D_0__Bacteria;D_1__Bacteroidetes;D_2__Bacteroidia;D_3__Chitinophagales;D_4__Chitinophagaceae;D_5__Chitinophaga	0	1.84805	0	0.589536	1.90535	1.16773	1.91571	4.6729	0.664011	2.06134
D_0__Bacteria;D_1__Bacteroidetes;D_2__Bacteroidia;D_3__Chitinophagales;D_4__Chitinophagaceae;D_5__Flavisolibacter	0	0	0	3.16875	2.1512	3.39703	3.72195	0	3.12085	3.4188
D_0__Bacteria;D_1__Bacteroidetes;D_2__Bacteroidia;D_3__Chitinophagales;D_4__Chitinophagaceae;D_5__Flavitalea	0	0	0.729927	2.91083	3.01168	3.18471	3.0104	0	3.45286	2.71493
D_0__Bacteria;D_1__Bacteroidetes;D_2__Bacteroidia;D_3__Chitinophagales;D_4__Chitinophagaceae;D_5__uncultured	0	1.64271	0	0.55269	1.16779	0.530786	0	0	0	0.100553
D_0__Bacteria;D_1__Bacteroidetes;D_2__Bacteroidia;D_3__Cytophagales;D_4__Microscillaceae;D_5__uncultured	0	2.25873	0	0.847458	0.737554	0.690021	0.437876	0	0.199203	0.201106
D_0__Bacteria;D_1__Bacteroidetes;D_2__Bacteroidia;D_3__Flavobacteriales;D_4__Flavobacteriaceae;D_5__Flavobacterium	0	2.25873	2.18978	0.884304	0.491703	2.17622	0.383142	1.86916	0.664011	0.0502765
D_0__Bacteria;D_1__Bacteroidetes;D_2__Bacteroidia;D_3__Sphingobacteriales;D_4__Sphingobacteriaceae;D_5__Mucilaginibacter	0	1.23203	6.56934	2.54237	0.307314	2.07006	0.711549	0	2.52324	1.91051
D_0__Bacteria;D_1__Chloroflexi;D_2__Anaerolineae;D_3__Anaerolineales;D_4__Anaerolineaceae;D_5__Anaerolinea	0	2.05339	0	1.51069	0.307314	0.424628	0.60208	1.86916	0.132802	0.502765
D_0__Bacteria;D_1__Chloroflexi;D_2__Anaerolineae;D_3__Anaerolineales;D_4__Anaerolineaceae;D_5__uncultured	8.30325	2.46407	0	1.43699	0.799017	0.477707	0.60208	6.54206	0	0.603318
D_0__Bacteria;D_1__Chloroflexi;D_2__Anaerolineae;D_3__SBR1031;D_4__A4b;D_5__uncultured Chloroflexi bacterium	0	5.13347	0	1.91599	0.0614628	2.01699	0.711549	6.54206	0.265604	1.25691
D_0__Bacteria;D_1__Chloroflexi;D_2__Dehalococcoidia;D_3__S085;D_4__uncultured bacterium;D_5__	8.30325	0.616016	1.45985	0.221076	1.78242	2.01699	0.273673	0.934579	0.332005	2.71493
D_0__Bacteria;D_1__Chloroflexi;D_2__Gitt-GS-136;D_3__uncultured Chloroflexi bacterium;D_4__;D_5__	0	0	7.29927	2.65291	1.10633	2.33546	3.11987	0	3.71846	2.363
D_0__Bacteria;D_1__Chloroflexi;D_2__KD4-96;D_3__uncultured bacterium;D_4__;D_5__	0	0.616016	0	1.28961	0.184388	0.265393	0.60208	1.86916	0.265604	0.653595
D_0__Bacteria;D_1__Chloroflexi;D_2__KD4-96;D_3__uncultured soil bacterium;D_4__;D_5__	0	0	5.10949	2.68976	2.21266	2.91932	3.39354	0	4.18327	2.21217
D_0__Bacteria;D_1__Cyanobacteria;D_2__Melainabacteria;D_3__Gastranaerophilales;D_4__uncultured cyanobacterium;D_5__	0	0	1.45985	2.57922	1.10633	2.70701	2.29885	0	2.45684	2.06134
D_0__Bacteria;D_1__Cyanobacteria;D_2__Oxyphotobacteria;D_3__Nostocales;D_4__Nostocaceae;D_5__Nostoc PCC-7524	0	2.6694	0	1.98968	2.88875	3.18471	2.57252	0	3.65206	3.4188
D_0__Bacteria;D_1__Epsilonbacteraeota;D_2__Campylobacteria;D_3__Campylobacterales;D_4__Arcobacteraceae;D_5__Arcobacter	0	1.43737	5.83942	0.55269	0.43024	0.265393	0.164204	0.934579	0.265604	0.301659
D_0__Bacteria;D_1__Firmicutes;D_2__Bacilli;D_3__Bacillales;D_4__Bacillaceae;D_5__Bacillus	0	0	1.45985	1.03169	0	0	0.60208	0	0	0.15083
D_0__Bacteria;D_1__Firmicutes;D_2__Bacilli;D_3__Bacillales;D_4__Bacillaceae;D_5__Vulcanibacillus	0	0	0	0	0	0	0	0	0	0
D_0__Bacteria;D_1__Firmicutes;D_2__Bacilli;D_3__Bacillales;D_4__Listeriaceae;D_5__Listeria	0	0.616016	0.729927	0.147384	0.245851	0.318471	0.218938	0	0.332005	0.15083
D_0__Bacteria;D_1__Firmicutes;D_2__Bacilli;D_3__Lactobacillales;D_4__Lactobacillaceae;D_5__Lactobacillus	0	0.205339	5.10949	1.28961	0	0.530786	1.14943	0	2.52324	0
D_0__Bacteria;D_1__Firmicutes;D_2__Clostridia;D_3__Clostridiales;D_4__Christensenellaceae;D_5__uncultured	0	2.87474	1.45985	0.110538	0.799017	1.22081	0.437876	4.6729	0.199203	0.301659
D_0__Bacteria;D_1__Firmicutes;D_2__Clostridia;D_3__Clostridiales;D_4__Clostridiaceae 1;D_5__Clostridium sensu stricto 1	0	0.821355	1.45985	0.036846	0.245851	0.159236	0.164204	0	1.32802	0.553042
D_0__Bacteria;D_1__Firmicutes;D_2__Clostridia;D_3__Clostridiales;D_4__Clostridiaceae 1;D_5__Clostridium sensu stricto 12	0	2.05339	0	2.39499	3.07314	2.9724	3.1746	0	3.05445	2.81549
D_0__Bacteria;D_1__Firmicutes;D_2__Clostridia;D_3__Clostridiales;D_4__Clostridiaceae 1;D_5__Clostridium sensu stricto 13	0	0	1.45985	2.3213	0.184388	0.902335	1.14943	0	0	2.26244
D_0__Bacteria;D_1__Firmicutes;D_2__Clostridia;D_3__Clostridiales;D_4__Lachnospiraceae;D_5__Lachnospira	0	4.10678	0	1.17907	0.0614628	0.796178	0.492611	0.934579	0.0664011	0.301659
D_0__Bacteria;D_1__Firmicutes;D_2__Clostridia;D_3__Clostridiales;D_4__Ruminococcaceae;D_5__Ruminococcaceae UCG-005	0	1.43737	0	0.257922	1.59803	0.955414	0.273673	0	1.12882	0
D_0__Bacteria;D_1__Firmicutes;D_2__Clostridia;D_3__Clostridiales;D_4__Syntrophomonadaceae;D_5__Pelospora	0	0.205339	2.18978	0.036846	0.676091	0.106157	0.273673	0	0.332005	0.251383
D_0__Bacteria;D_1__Firmicutes;D_2__Negativicutes;D_3__Selenomonadales;D_4__Veillonellaceae;D_5__Dialister	0	0	0	0	0	0	0	0	0	0
D_0__Bacteria;D_1__Gemmatimonadetes;D_2__BD2-11 terrestrial group;D_3__metagenome;D_4__;D_5__	0	0.410678	0	2.80029	2.76583	2.86624	3.06513	0	2.45684	3.46908
D_0__Bacteria;D_1__Gemmatimonadetes;D_2__Gemmatimonadetes;D_3__Gemmatimonadales;D_4__Gemmatimonadaceae;D_5__uncultured	0	0	3.64964	1.80545	2.88875	3.39703	1.03996	0	0.796813	2.41327
D_0__Bacteria;D_1__Nitrospirae;D_2__Thermodesulfovibrionia;D_3__uncultured;D_4__uncultured bacterium;D_5__	0	0	0	2.65291	2.45851	2.76008	3.11987	0	2.85525	3.01659
D_0__Bacteria;D_1__Patescibacteria;D_2__ABY1;D_3__Candidatus Falkowbacteria;D_4__Candidatus Falkowbacteria bacterium GW2011_GWF2_43_32;D_5__	0	3.90144	0	2.21076	0.676091	0.902335	1.75151	10.2804	0.664011	0.553042
D_0__Bacteria;D_1__Patescibacteria;D_2__ABY1;D_3__Candidatus Magasanikbacteria;D_4__Candidatus Magasanikbacteria bacterium GW2011_GWC2_40_17;D_5__	0	1.43737	0	1.32646	1.10633	0.424628	0.766284	0	0.199203	1.80995
D_0__Bacteria;D_1__Patescibacteria;D_2__CPR2;D_3__candidate division CPR2 bacterium GW2011_GWC2_39_35;D_4__;D_5__	8.30325	1.84805	2.18978	0.18423	0.245851	0.106157	0.218938	0	0.398406	0.100553
D_0__Bacteria;D_1__Patescibacteria;D_2__Gracilibacteria;D_3__Candidatus Peregrinibacteria bacterium GW2011_GWA2_47_7;D_4__;D_5__	0	0	5.10949	0.036846	2.82729	0.7431	0.985222	0.934579	0.199203	1.60885
D_0__Bacteria;D_1__Patescibacteria;D_2__Gracilibacteria;D_3__uncultured Candidatus Gracilibacteria bacterium;D_4__;D_5__	0	0	4.37956	0.036846	3.56484	0.7431	2.07991	0	0.863214	1.80995
D_0__Bacteria;D_1__Patescibacteria;D_2__Parcubacteria;D_3__Candidatus Campbellbacteria;D_4__Candidatus Campbellbacteria bacterium GW2011_OD1_34_28;D_5__	8.30325	0	0	2.28445	4.3024	3.66242	3.77668	0	4.18327	3.4188
D_0__Bacteria;D_1__Patescibacteria;D_2__Parcubacteria;D_3__Candidatus Kaiserbacteria;D_4__groundwater metagenome;D_5__	0	0	1.45985	2.65291	3.44192	3.18471	3.06513	0	3.45286	2.86576
D_0__Bacteria;D_1__Patescibacteria;D_2__Parcubacteria;D_3__Candidatus Liptonbacteria;D_4__Parcubacteria group bacterium GW2011_GWA1_60_11;D_5__	0	1.23203	0	1.87915	1.29072	1.11465	0.492611	0	2.58964	1.7094
D_0__Bacteria;D_1__Patescibacteria;D_2__Parcubacteria;D_3__Candidatus Moranbacteria;D_4__Candidatus Moranbacteria bacterium GW2011_GWD2_37_9;D_5__	0	0.616016	2.91971	0.110538	2.02827	0.212314	0.766284	6.54206	0.132802	0.452489
D_0__Bacteria;D_1__Patescibacteria;D_2__Parcubacteria;D_3__Candidatus Nomurabacteria;D_4__Candidatus Nomurabacteria bacterium GW2011_GWD2_36_14;D_5__	0	1.02669	0	2.13707	3.68777	2.54777	2.68199	3.73832	3.32005	2.46355
D_0__Bacteria;D_1__Patescibacteria;D_2__Parcubacteria;D_3__Candidatus Vogelbacteria;D_4__Parcubacteria group bacterium GW2011_GWC1_51_35;D_5__	0	1.43737	0	2.46868	3.44192	2.01699	3.11987	0.934579	2.78884	3.26797
D_0__Bacteria;D_1__Patescibacteria;D_2__Saccharimonadia;D_3__Saccharimonadales;D_4__uncultured Candidatus Saccharibacteria bacterium;D_5__	0	0.616016	2.91971	0.110538	0.122926	0.159236	0.273673	0	0.199203	0.251383
D_0__Bacteria;D_1__Patescibacteria;D_2__Saccharimonadia;D_3__Saccharimonadales;D_4__uncultured bacterium;D_5__	0	2.05339	2.91971	0.331614	0.184388	0.37155	0.164204	0	0.132802	0.351936
D_0__Bacteria;D_1__Planctomycetes;D_2__Phycisphaerae;D_3__Phycisphaerales;D_4__Phycisphaeraceae;D_5__SM1A02	0	1.02669	0	0.994842	0.368777	1.00849	0.547345	0.934579	0	2.06134
D_0__Bacteria;D_1__Planctomycetes;D_2__Planctomycetacia;D_3__Gemmatales;D_4__Gemmataceae;D_5__uncultured	0	0.821355	0	0.331614	0.983405	0.530786	0.164204	0	0.265604	0.100553
D_0__Bacteria;D_1__Planctomycetes;D_2__Planctomycetacia;D_3__Isosphaerales;D_4__Isosphaeraceae;D_5__Singulisphaera	0.361011	0.410678	0	0.257922	0.307314	0.106157	0.0547345	0	0	0.15083
D_0__Bacteria;D_1__Proteobacteria;D_2__Alphaproteobacteria;D_3__Acetobacterales;D_4__Acetobacteraceae;D_5__Muricoccus	0	0	0	0.331614	0.245851	0	0.218938	3.73832	0	0.201106
D_0__Bacteria;D_1__Proteobacteria;D_2__Alphaproteobacteria;D_3__Acetobacterales;D_4__Acetobacteraceae;D_5__Roseomonas	0	0	0	0.036846	0.676091	0	0	0	0	0
D_0__Bacteria;D_1__Proteobacteria;D_2__Alphaproteobacteria;D_3__Acetobacterales;D_4__Acetobacterales Incertae Sedis;D_5__uncultured	0	0.205339	1.45985	2.91083	0.307314	2.76008	1.75151	0	1.72643	2.5641
D_0__Bacteria;D_1__Proteobacteria;D_2__Alphaproteobacteria;D_3__Azospirillales;D_4__Azospirillaceae;D_5__Azospirillum	0	2.6694	2.18978	0.294768	0.184388	0.318471	0.109469	1.86916	0.132802	0.15083
D_0__Bacteria;D_1__Proteobacteria;D_2__Alphaproteobacteria;D_3__Azospirillales;D_4__uncultured;D_5__uncultured Rhodospirillales bacterium	0	2.05339	0	1.8423	0.43024	1.32696	0	0	0.464807	0.854701
D_0__Bacteria;D_1__Proteobacteria;D_2__Alphaproteobacteria;D_3__Caulobacterales;D_4__Caulobacteraceae;D_5__uncultured	0	0	0	0.331614	0.184388	0	0	0	0	0
D_0__Bacteria;D_1__Proteobacteria;D_2__Alphaproteobacteria;D_3__Elsterales;D_4__uncultured;D_5__uncultured forest soil bacterium	0	3.90144	0	0.036846	0.368777	0.690021	1.25889	7.47664	0.464807	0.402212
D_0__Bacteria;D_1__Proteobacteria;D_2__Alphaproteobacteria;D_3__Rhizobiales;D_4__Beijerinckiaceae;D_5__Methylobacterium	0	1.02669	0.729927	0.18423	0	0	0	0	0	0
D_0__Bacteria;D_1__Proteobacteria;D_2__Alphaproteobacteria;D_3__Rhizobiales;D_4__Beijerinckiaceae;D_5__Methylocystis	0	0	1.45985	0.18423	0	0	1.20416	0	0	0.0502765
D_0__Bacteria;D_1__Proteobacteria;D_2__Alphaproteobacteria;D_3__Rhizobiales;D_4__Hyphomicrobiaceae;D_5__Pedomicrobium	8.30325	0	0	0.442152	0	0	0	0	0	0
D_0__Bacteria;D_1__Proteobacteria;D_2__Alphaproteobacteria;D_3__Rhizobiales;D_4__Rhizobiaceae;D_5__Allorhizobium-Neorhizobium-Pararhizobium-Rhizobium	8.30325	1.23203	0	0.810612	0.491703	0.212314	0.164204	3.73832	0	0
D_0__Bacteria;D_1__Proteobacteria;D_2__Alphaproteobacteria;D_3__Rhizobiales;D_4__Rhizobiaceae;D_5__Mesorhizobium	0	1.43737	0	2.39499	2.95022	3.02548	2.73673	0	3.05445	3.4188
D_0__Bacteria;D_1__Proteobacteria;D_2__Alphaproteobacteria;D_3__Rhizobiales;D_4__Rhizobiales Incertae Sedis;D_5__uncultured	0	0.205339	0	2.65291	2.82729	3.39703	3.55774	0	3.45286	3.31825
D_0__Bacteria;D_1__Proteobacteria;D_2__Alphaproteobacteria;D_3__Rhizobiales;D_4__Xanthobacteraceae;D_5__Bradyrhizobium	0	1.02669	2.18978	2.17391	0.983405	0.690021	2.79146	1.86916	3.18725	1.75968
D_0__Bacteria;D_1__Proteobacteria;D_2__Alphaproteobacteria;D_3__Rhizobiales;D_4__Xanthobacteraceae;D_5__Pseudolabrys	0	1.43737	0	2.06338	2.88875	2.60085	1.64204	0.934579	2.52324	2.363
D_0__Bacteria;D_1__Proteobacteria;D_2__Alphaproteobacteria;D_3__Rhizobiales;D_4__Xanthobacteraceae;D_5__uncultured	0	3.28542	0	3.16875	2.45851	3.02548	2.62726	0.934579	3.12085	2.71493
D_0__Bacteria;D_1__Proteobacteria;D_2__Alphaproteobacteria;D_3__Rhodobacterales;D_4__Rhodobacteraceae;D_5__Roseivivax	0	2.05339	0	1.87915	0.43024	2.38854	1.09469	0.934579	0.730412	2.5641
D_0__Bacteria;D_1__Proteobacteria;D_2__Alphaproteobacteria;D_3__Rhodovibrionales;D_4__Kiloniellaceae;D_5__Pelagibius	0	0	0	0.442152	0	0	0	0	0	0
D_0__Bacteria;D_1__Proteobacteria;D_2__Alphaproteobacteria;D_3__Sphingomonadales;D_4__Sphingomonadaceae;D_5__Erythrobacter	0	2.25873	0.729927	0.110538	0	0.212314	0	0	0.0664011	0.15083
D_0__Bacteria;D_1__Proteobacteria;D_2__Alphaproteobacteria;D_3__Sphingomonadales;D_4__Sphingomonadaceae;D_5__Sphingomonas	0	0	2.18978	2.02653	1.41364	1.96391	2.24412	0	3.45286	0.0502765
D_0__Bacteria;D_1__Proteobacteria;D_2__Alphaproteobacteria;D_3__Thalassobaculales;D_4__uncultured;D_5__uncultured alpha proteobacterium	8.30325	0	0	0.36846	0	0	0	0	0	0
D_0__Bacteria;D_1__Proteobacteria;D_2__Alphaproteobacteria;D_3__Tistrellales;D_4__Geminicoccaceae;D_5__Candidatus Alysiosphaera	8.30325	5.54415	0	2.35814	0	1.85775	0.437876	3.73832	1.32802	0.653595
D_0__Bacteria;D_1__Proteobacteria;D_2__Deltaproteobacteria;D_3__Desulfobacterales;D_4__Desulfobulbaceae;D_5__[Desulfobacterium] catecholicum group	0	0.616016	0	1.17907	0.307314	0.477707	1.20416	0.934579	1.19522	1.5083
D_0__Bacteria;D_1__Proteobacteria;D_2__Deltaproteobacteria;D_3__Desulfuromonadales;D_4__Geobacteraceae;D_5__Geothermobacter	0	0	0.729927	0	0	0	0.328407	0	0	0
D_0__Bacteria;D_1__Proteobacteria;D_2__Deltaproteobacteria;D_3__Myxococcales;D_4__BIrii41;D_5__metagenome	0	0.410678	0	2.46868	1.29072	1.16773	2.62726	0	1.99203	2.11161
D_0__Bacteria;D_1__Proteobacteria;D_2__Deltaproteobacteria;D_3__Myxococcales;D_4__Haliangiaceae;D_5__Haliangium	0	0.821355	0	2.3213	2.39705	3.02548	1.14943	0.934579	2.58964	1.5083
D_0__Bacteria;D_1__Proteobacteria;D_2__Deltaproteobacteria;D_3__Myxococcales;D_4__Myxococcaceae;D_5__Corallococcus	0	0	2.91971	3.16875	0.983405	3.34395	2.79146	0	3.71846	2.5641
D_0__Bacteria;D_1__Proteobacteria;D_2__Deltaproteobacteria;D_3__Myxococcales;D_4__Sandaracinaceae;D_5__uncultured	0	3.6961	0	2.46868	0.0614628	1.75159	0.383142	4.6729	0.265604	0.804424
D_0__Bacteria;D_1__Proteobacteria;D_2__Gammaproteobacteria;D_3__Acidithiobacillales;D_4__Acidithiobacillaceae;D_5__Acidithiobacillus	0	0.616016	2.18978	0.073692	0.614628	0	0.383142	0.934579	0.199203	0.0502765
D_0__Bacteria;D_1__Proteobacteria;D_2__Gammaproteobacteria;D_3__Betaproteobacteriales;D_4__Burkholderiaceae;D_5__Alcaligenes	0	0.616016	0.729927	0.294768	0.737554	0.0530786	0	0.934579	0.398406	0
D_0__Bacteria;D_1__Proteobacteria;D_2__Gammaproteobacteria;D_3__Betaproteobacteriales;D_4__Burkholderiaceae;D_5__Burkholderia-Caballeronia-Paraburkholderia	8.30325	0.205339	0.729927	0.36846	0.122926	0	0.0547345	0	0.0664011	0
D_0__Bacteria;D_1__Proteobacteria;D_2__Gammaproteobacteria;D_3__Betaproteobacteriales;D_4__Burkholderiaceae;D_5__Comamonas	0	0	0	2.68976	3.07314	3.39703	2.51779	0	2.05843	3.51936
D_0__Bacteria;D_1__Proteobacteria;D_2__Gammaproteobacteria;D_3__Betaproteobacteriales;D_4__Burkholderiaceae;D_5__Massilia	0	2.25873	0.729927	0.221076	0.860479	0.265393	1.53257	0.934579	0.398406	0.15083
D_0__Bacteria;D_1__Proteobacteria;D_2__Gammaproteobacteria;D_3__Betaproteobacteriales;D_4__Burkholderiaceae;D_5__Pelomonas	0	4.10678	0	0.073692	0.737554	0.477707	0.383142	1.86916	0	0
D_0__Bacteria;D_1__Proteobacteria;D_2__Gammaproteobacteria;D_3__Betaproteobacteriales;D_4__Burkholderiaceae;D_5__Polaromonas	0	0	2.18978	1.58438	1.04487	1.22081	1.47783	0	0	2.363
D_0__Bacteria;D_1__Proteobacteria;D_2__Gammaproteobacteria;D_3__Betaproteobacteriales;D_4__Nitrosomonadaceae;D_5__MND1	0	2.25873	1.45985	0.257922	0.43024	0.212314	0.273673	0	0.730412	0
D_0__Bacteria;D_1__Proteobacteria;D_2__Gammaproteobacteria;D_3__Betaproteobacteriales;D_4__Sulfuricellaceae;D_5__Ferritrophicum	8.30325	0	0	0.221076	1.10633	0	0	0	0	0.0502765
D_0__Bacteria;D_1__Proteobacteria;D_2__Gammaproteobacteria;D_3__Enterobacteriales;D_4__Enterobacteriaceae;D_5__Escherichia-Shigella	0	0	0	0	0	0	0.383142	0	0	0
D_0__Bacteria;D_1__Proteobacteria;D_2__Gammaproteobacteria;D_3__Methylococcales;D_4__Methylococcaceae;D_5__Methylococcus	0	1.64271	2.18978	0.110538	0.307314	0.159236	0.383142	0	0.664011	0.100553
D_0__Bacteria;D_1__Proteobacteria;D_2__Gammaproteobacteria;D_3__Methylococcales;D_4__Methylomonaceae;D_5__Methylomonas	0	1.02669	5.83942	1.47384	1.22926	0.0530786	0.218938	0	0.0664011	0.452489
D_0__Bacteria;D_1__Proteobacteria;D_2__Gammaproteobacteria;D_3__Pseudomonadales;D_4__Moraxellaceae;D_5__Acinetobacter	0	0	3.64964	1.87915	0	0.796178	1.14943	0	0.996016	0.15083
D_0__Bacteria;D_1__Proteobacteria;D_2__Gammaproteobacteria;D_3__Pseudomonadales;D_4__Pseudomonadaceae;D_5__Pseudomonas	8.30325	1.02669	1.45985	0.147384	0.799017	0.212314	0.164204	0.934579	0.464807	0.15083
D_0__Bacteria;D_1__Proteobacteria;D_2__Gammaproteobacteria;D_3__Thiotrichales;D_4__Thiotrichaceae;D_5__uncultured	0	0	0	0	0	0	0.0547345	0	0	0
D_0__Bacteria;D_1__Proteobacteria;D_2__Gammaproteobacteria;D_3__Xanthomonadales;D_4__Rhodanobacteraceae;D_5__Dyella	0	2.05339	7.29927	0.221076	0.676091	0.265393	0.328407	0.934579	0.398406	0
D_0__Bacteria;D_1__Proteobacteria;D_2__Gammaproteobacteria;D_3__Xanthomonadales;D_4__Xanthomonadaceae;D_5__Arenimonas	0	0	0.729927	2.54237	1.35218	2.86624	2.18938	0	2.58964	3.51936
D_0__Bacteria;D_1__Tenericutes;D_2__Mollicutes;D_3__Mollicutes RF39;D_4__uncultured bacterium;D_5__	0	0.205339	0.729927	0.847458	0.860479	0	3.0104	0	2.65604	0
D_0__Bacteria;D_1__Verrucomicrobia;D_2__Verrucomicrobiae;D_3__Pedosphaerales;D_4__Pedosphaeraceae;D_5__uncultured bacterium	0	0	0.729927	0	0.676091	0	0.109469	0	0	0.0502765

## Sheet: Dataset_6
Supplementary Dataset 6. Total number of significant positive and negative connections (p ≤ 0.05) at genus level revealed by co-occurrence network analysis in all analyzed groups (i.e., compartments, soil types, amendment type, timing) and in each network.
	Genus included in Supplementary Dataset 1
	All groups			Original unplanted soil			Rhizosphere soil			Pore water			Fornazzo			Veronica			Control			Sulfate			Stem elongation			Flowering			Dough
Type of connection	Positive	Negative	Total	Positive	Negative	Total	Positive	Negative	Total	Positive	Negative	Total	Positive	Negative	Total	Positive	Negative	Total	Positive	Negative	Total	Positive	Negative	Total	Positive	Negative	Total	Positive	Negative	Total	Positive	Negative	Total
D_0__Archaea;D_1__Crenarchaeota;D_2__Bathyarchaeia;D_3__Candidatus Bathyarchaeota archaeon RBG_16_48_13;D_4__;D_5__	132	251	383	0	0	0	6	2	8	0	0	0	16	59	75	17	26	43	18	45	63	24	33	57	4	2	6	23	40	63	24	44	68
D_0__Archaea;D_1__Crenarchaeota;D_2__Bathyarchaeia;D_3__uncultured Thermoproteales archaeon;D_4__;D_5__	7	12	19	0	0	0	3	5	8	0	0	0	3	6	9	0	0	0	0	0	0	1	0	1	0	0	0	0	1	1	0	0	0
D_0__Archaea;D_1__Crenarchaeota;D_2__Bathyarchaeia;D_3__uncultured euryarchaeote;D_4__;D_5__	17	27	44	0	0	0	0	0	0	2	0	2	0	0	0	8	14	22	0	9	9	6	2	8	0	0	0	1	1	2	0	1	1
D_0__Archaea;D_1__Diapherotrites;D_2__Iainarchaeia;D_3__Iainarchaeales;D_4__Diapherotrites archaeon SCGC AAA011-K09;D_5__	223	121	344	0	0	0	2	5	7	0	0	0	46	18	64	41	24	65	35	20	55	30	17	47	0	2	2	30	14	44	39	21	60
D_0__Archaea;D_1__Diapherotrites;D_2__Iainarchaeia;D_3__Iainarchaeales;D_4__Iainarchaeaceae;D_5__Candidatus Iainarchaeum	225	103	328	0	0	0	1	3	4	0	0	0	46	21	67	32	13	45	43	16	59	31	16	47	0	1	1	26	11	37	46	22	68
D_0__Archaea;D_1__Diapherotrites;D_2__Iainarchaeia;D_3__Iainarchaeales;D_4__archaeon GW2011_AR10;D_5__	230	104	334	0	0	0	2	0	2	0	3	3	57	22	79	11	10	21	39	9	48	40	21	61	0	0	0	36	19	55	45	20	65
D_0__Archaea;D_1__Diapherotrites;D_2__Iainarchaeia;D_3__Iainarchaeales;D_4__metagenome;D_5__	67	33	100	0	0	0	1	0	1	3	3	6	2	0	2	19	10	29	10	6	16	7	0	7	0	0	0	0	0	0	25	14	39
D_0__Archaea;D_1__Diapherotrites;D_2__Micrarchaeia;D_3__Candidatus Micrarchaeota archaeon CG1_02_55_22;D_4__;D_5__	163	58	221	0	0	0	0	0	0	4	2	6	52	19	71	3	0	3	40	10	50	21	6	27	0	0	0	34	15	49	9	6	15
D_0__Archaea;D_1__Diapherotrites;D_2__Micrarchaeia;D_3__Candidatus Micrarchaeota archaeon CG1_02_55_41;D_4__;D_5__	180	76	256	0	0	0	2	0	2	2	1	3	39	8	47	28	21	49	39	14	53	12	7	19	3	2	5	11	1	12	44	22	66
D_0__Archaea;D_1__Euryarchaeota;D_2__Methanobacteria;D_3__Methanobacteriales;D_4__Methanobacteriaceae;D_5__Methanobacterium	0	0	0	0	0	0	0	0	0	0	0	0	0	0	0	0	0	0	0	0	0	0	0	0	0	0	0	0	0	0	0	0	0
D_0__Archaea;D_1__Euryarchaeota;D_2__Methanomicrobia;D_3__Methanocellales;D_4__Methanocellaceae;D_5__Methanocella	0	0	0	0	0	0	0	0	0	0	0	0	0	0	0	0	0	0	0	0	0	0	0	0	0	0	0	0	0	0	0	0	0
D_0__Archaea;D_1__Euryarchaeota;D_2__Methanomicrobia;D_3__Methanocellales;D_4__Methanocellaceae;D_5__Rice Cluster I	16	37	53	0	0	0	0	0	0	1	0	1	7	19	26	0	0	0	6	15	21	0	0	0	0	0	0	2	3	5	0	0	0
D_0__Archaea;D_1__Euryarchaeota;D_2__Methanomicrobia;D_3__Methanocellales;D_4__Methanocellaceae;D_5__uncultured archaeon	51	32	83	0	0	0	1	0	1	5	7	12	0	0	0	33	12	45	1	2	3	9	4	13	0	0	0	0	0	0	2	7	9
D_0__Archaea;D_1__Euryarchaeota;D_2__Methanomicrobia;D_3__Methanomicrobiales;D_4__Methanomicrobiaceae;D_5__uncultured	14	61	75	0	0	0	5	9	14	0	0	0	5	25	30	0	0	0	2	16	18	0	0	0	0	1	1	1	0	1	1	10	11
D_0__Archaea;D_1__Euryarchaeota;D_2__Methanomicrobia;D_3__Methanomicrobiales;D_4__Methanoregulaceae;D_5__Methanolinea	11	2	13	0	1	1	0	0	0	0	0	0	10	1	11	1	0	1	0	0	0	0	0	0	0	0	0	0	0	0	0	0	0
D_0__Archaea;D_1__Euryarchaeota;D_2__Methanomicrobia;D_3__Methanomicrobiales;D_4__Methanoregulaceae;D_5__Methanoregula	0	0	0	0	0	0	0	0	0	0	0	0	0	0	0	0	0	0	0	0	0	0	0	0	0	0	0	0	0	0	0	0	0
D_0__Archaea;D_1__Euryarchaeota;D_2__Methanomicrobia;D_3__Methanomicrobiales;D_4__Methanoregulaceae;D_5__Methanosphaerula	9	29	38	0	0	0	1	1	2	0	0	0	0	2	2	3	3	6	2	12	14	1	3	4	0	0	0	1	2	3	1	6	7
D_0__Archaea;D_1__Euryarchaeota;D_2__Methanomicrobia;D_3__Methanomicrobiales;D_4__Methanospirillaceae;D_5__Methanospirillum	15	9	24	0	0	0	0	0	0	0	0	0	15	9	24	0	0	0	0	0	0	0	0	0	0	0	0	0	0	0	0	0	0
D_0__Archaea;D_1__Euryarchaeota;D_2__Methanomicrobia;D_3__Methanomicrobiales;D_4__Rice Cluster II;D_5__uncultured methanogenic archaeon	16	32	48	8	15	23	0	1	1	0	0	0	8	16	24	0	0	0	0	0	0	0	0	0	0	0	0	0	0	0	0	0	0
D_0__Archaea;D_1__Euryarchaeota;D_2__Methanomicrobia;D_3__Methanomicrobiales;D_4__uncultured;D_5__uncultured Methanoculleus sp.	110	235	345	0	0	0	0	0	0	0	0	0	19	49	68	18	39	57	17	43	60	17	40	57	0	0	0	20	32	52	19	32	51
D_0__Archaea;D_1__Euryarchaeota;D_2__Methanomicrobia;D_3__Methanosarcinales;D_4__Methanoperedenaceae;D_5__Candidatus Methanoperedens	110	253	363	0	0	0	0	0	0	0	0	0	13	55	68	18	32	50	20	51	71	18	36	54	0	0	0	17	33	50	24	46	70
D_0__Archaea;D_1__Euryarchaeota;D_2__Methanomicrobia;D_3__Methanosarcinales;D_4__Methanosaetaceae;D_5__Methanosaeta	0	0	0	0	0	0	0	0	0	0	0	0	0	0	0	0	0	0	0	0	0	0	0	0	0	0	0	0	0	0	0	0	0
D_0__Archaea;D_1__Euryarchaeota;D_2__Methanomicrobia;D_3__Methanosarcinales;D_4__Methanosarcinaceae;D_5__Methanosarcina	9	11	20	0	0	0	0	0	0	0	1	1	3	1	4	0	0	0	0	1	1	5	8	13	0	0	0	1	0	1	0	0	0
D_0__Archaea;D_1__Euryarchaeota;D_2__Thermoplasmata;D_3__Methanomassiliicoccales;D_4__Methanomassiliicoccaceae;D_5__Methanomassiliicoccus	126	277	403	0	0	0	0	0	0	0	0	0	24	62	86	20	37	57	20	51	71	19	43	62	0	0	0	23	40	63	20	44	64
D_0__Archaea;D_1__Euryarchaeota;D_2__Thermoplasmata;D_3__Methanomassiliicoccales;D_4__Methanomassiliicoccaceae;D_5__uncultured	23	44	67	0	0	0	0	0	0	1	0	1	0	0	0	13	25	38	0	1	1	6	7	13	0	0	0	3	10	13	0	1	1
D_0__Archaea;D_1__Euryarchaeota;D_2__Thermoplasmata;D_3__uncultured;D_4__uncultured crenarchaeote;D_5__	37	36	73	16	7	23	9	9	18	0	0	0	0	0	0	6	13	19	0	0	0	0	2	2	6	5	11	0	0	0	0	0	0
D_0__Archaea;D_1__Nanoarchaeaeota;D_2__Nanohaloarchaeia;D_3__Deep Sea Euryarchaeotic Group(DSEG);D_4__uncultured archaeon SAGMA-B;D_5__	22	32	54	0	0	0	1	9	10	5	5	10	0	3	3	2	4	6	2	4	6	4	4	8	0	1	1	2	1	3	6	1	7
D_0__Archaea;D_1__Nanoarchaeaeota;D_2__Woesearchaeia;D_3__Candidatus Nomurabacteria bacterium RIFCSPLOWO2_02_FULL_42_17;D_4__;D_5__	234	126	360	0	0	0	4	10	14	0	0	0	38	17	55	42	24	66	32	15	47	39	18	57	4	3	7	36	18	54	39	21	60
D_0__Archaea;D_1__Nanoarchaeaeota;D_2__Woesearchaeia;D_3__Candidatus Pacearchaeota archaeon RBG_19FT_COMBO_34_9;D_4__;D_5__	256	94	350	0	0	0	0	0	0	1	0	1	58	20	78	32	12	44	48	15	63	41	14	55	0	0	0	31	13	44	45	20	65
D_0__Archaea;D_1__Nanoarchaeaeota;D_2__Woesearchaeia;D_3__Candidatus Staskawiczbacteria bacterium RIFOXYA2_FULL_32_7;D_4__;D_5__	59	15	74	0	0	0	0	0	0	2	1	3	0	0	0	32	11	43	12	0	12	0	0	0	0	0	0	0	0	0	13	3	16
D_0__Archaea;D_1__Nanoarchaeaeota;D_2__Woesearchaeia;D_3__Desulfobacteraceae bacterium 4572_19;D_4__;D_5__	116	57	173	0	0	0	4	8	12	1	0	1	29	10	39	13	7	20	8	6	14	27	9	36	0	0	0	5	4	9	29	13	42
D_0__Archaea;D_1__Nanoarchaeaeota;D_2__Woesearchaeia;D_3__Nanoarchaeota archaeon SCGC AAA011-G17;D_4__;D_5__	91	57	148	0	0	0	2	4	6	0	0	0	21	12	33	3	7	10	3	5	8	21	10	31	0	0	0	6	1	7	35	18	53
D_0__Archaea;D_1__Nanoarchaeaeota;D_2__Woesearchaeia;D_3__archaeon GW2011_AR15;D_4__;D_5__	160	64	224	0	0	0	1	4	5	0	1	1	35	14	49	19	10	29	28	10	38	28	11	39	0	0	0	25	6	31	24	8	32
D_0__Archaea;D_1__Nanoarchaeaeota;D_2__Woesearchaeia;D_3__archaeon GW2011_AR18;D_4__;D_5__	117	77	194	0	0	0	3	9	12	0	0	0	28	18	46	9	10	19	5	4	9	24	18	42	0	0	0	20	6	26	28	12	40
D_0__Archaea;D_1__Nanoarchaeaeota;D_2__Woesearchaeia;D_3__archaeon GW2011_AR20;D_4__;D_5__	171	111	282	0	0	0	4	12	16	0	0	0	31	15	46	28	21	49	11	10	21	30	21	51	0	0	0	25	12	37	42	20	62
D_0__Archaea;D_1__Nanoarchaeaeota;D_2__Woesearchaeia;D_3__uncultured bacterium;D_4__;D_5__	108	102	210	8	15	23	4	15	19	1	4	5	19	8	27	4	13	17	3	6	9	16	11	27	0	0	0	36	19	55	17	11	28
D_0__Archaea;D_1__Thaumarchaeota;D_2__Marine Benthic Group A;D_3__uncultured marine benthic group A euryarchaeote;D_4__;D_5__	129	248	377	16	7	23	2	3	5	0	0	0	17	45	62	22	39	61	15	35	50	17	40	57	0	1	1	23	40	63	17	38	55
D_0__Archaea;D_1__Thaumarchaeota;D_2__Nitrososphaeria;D_3__Nitrosopumilales;D_4__Nitrosopumilaceae;D_5__Candidatus Nitrosoarchaeum	70	73	143	8	15	23	12	15	27	12	5	17	6	2	8	0	0	0	9	11	20	3	8	11	6	5	11	6	9	15	8	3	11
D_0__Archaea;D_1__Thaumarchaeota;D_2__Nitrososphaeria;D_3__Nitrosopumilales;D_4__Nitrosopumilaceae;D_5__Candidatus Nitrosotenuis	57	70	127	8	15	23	9	18	27	8	4	12	0	0	0	1	1	2	8	8	16	6	9	15	4	4	8	8	3	11	5	8	13
D_0__Archaea;D_1__Thaumarchaeota;D_2__Nitrososphaeria;D_3__Nitrososphaerales;D_4__Nitrososphaeraceae;D_5__Candidatus Nitrocosmicus	126	277	403	0	0	0	0	0	0	0	0	0	24	62	86	20	37	57	20	51	71	19	43	62	0	0	0	23	40	63	20	44	64
D_0__Archaea;D_1__Thaumarchaeota;D_2__Nitrososphaeria;D_3__Nitrososphaerales;D_4__Nitrososphaeraceae;D_5__Candidatus Nitrososphaera	124	284	408	0	0	0	0	0	0	0	0	0	24	62	86	19	37	56	14	48	62	23	52	75	0	0	0	23	40	63	21	45	66
D_0__Archaea;D_1__Thaumarchaeota;D_2__Nitrososphaeria;D_3__Nitrososphaerales;D_4__Nitrososphaeraceae;D_5__uncultured crenarchaeote TRC23-10	57	83	140	8	15	23	9	21	30	12	5	17	0	0	0	0	0	0	7	9	16	4	11	15	6	5	11	6	9	15	5	8	13
D_0__Archaea;D_1__Thaumarchaeota;D_2__Nitrososphaeria;D_3__Nitrososphaerales;D_4__Nitrososphaeraceae;D_5__unidentified archaeon SCA1158	29	20	49	16	7	23	1	0	1	0	0	0	0	0	0	12	9	21	0	0	0	0	1	1	0	0	0	0	0	0	0	3	3
D_0__Archaea;D_1__Thaumarchaeota;D_2__Nitrososphaeria;D_3__Nitrosotaleales;D_4__Nitrosotaleaceae;D_5__Candidatus Nitrosotalea	0	0	0	0	0	0	0	0	0	0	0	0	0	0	0	0	0	0	0	0	0	0	0	0	0	0	0	0	0	0	0	0	0
D_0__Archaea;D_1__Thaumarchaeota;D_2__Nitrososphaeria;D_3__Nitrosotaleales;D_4__Nitrosotaleaceae;D_5__uncultured Thermoprotei archaeon	25	19	44	0	0	0	9	4	13	0	0	0	0	0	0	4	5	9	3	5	8	2	0	2	1	0	1	6	5	11	0	0	0
D_0__Bacteria;D_1__Acidobacteria;D_2__Acidobacteriia;D_3__Acidobacteriales;D_4__Acidobacteriaceae (Subgroup 1);D_5__Acidobacterium	62	100	162	0	0	0	16	6	22	1	1	2	7	24	31	10	16	26	10	32	42	7	6	13	0	0	0	7	7	14	4	8	12
D_0__Bacteria;D_1__Acidobacteria;D_2__Acidobacteriia;D_3__Acidobacteriales;D_4__uncultured;D_5__uncultured Acidobacteriaceae bacterium	77	182	259	0	0	0	0	0	0	1	3	4	13	43	56	19	31	50	10	31	41	10	30	40	0	0	0	0	0	0	24	44	68
D_0__Bacteria;D_1__Acidobacteria;D_2__Acidobacteriia;D_3__Solibacterales;D_4__Solibacteraceae (Subgroup 3);D_5__Candidatus Solibacter	66	149	215	0	0	0	1	0	1	1	1	2	12	40	52	16	22	38	6	22	28	10	24	34	0	0	0	5	13	18	15	27	42
D_0__Bacteria;D_1__Acidobacteria;D_2__Acidobacteriia;D_3__Subgroup 2;D_4__uncultured bacterium;D_5__	33	74	107	0	0	0	6	7	13	0	0	0	3	22	25	6	13	19	4	4	8	12	27	39	0	0	0	2	1	3	0	0	0
D_0__Bacteria;D_1__Acidobacteria;D_2__Blastocatellia (Subgroup 4);D_3__Blastocatellales;D_4__Blastocatellaceae;D_5__JGI 0001001-H03	32	68	100	8	15	23	6	9	15	0	0	0	10	24	34	0	0	0	2	12	14	2	0	2	0	2	2	1	0	1	3	6	9
D_0__Bacteria;D_1__Acidobacteria;D_2__Blastocatellia (Subgroup 4);D_3__Blastocatellales;D_4__Blastocatellaceae;D_5__OLB17	133	279	412	8	15	23	1	0	1	0	0	0	24	62	86	14	30	44	20	51	71	23	42	65	0	0	0	19	35	54	24	44	68
D_0__Bacteria;D_1__Acidobacteria;D_2__Blastocatellia (Subgroup 4);D_3__Blastocatellales;D_4__Blastocatellaceae;D_5__uncultured	117	266	383	0	0	0	0	0	0	0	0	0	24	62	86	17	30	47	14	48	62	21	46	67	0	0	0	23	40	63	18	40	58
D_0__Bacteria;D_1__Acidobacteria;D_2__Subgroup 6;D_3__uncultured bacterium;D_4__;D_5__	4	6	10	0	0	0	0	0	0	0	0	0	0	0	0	4	5	9	0	0	0	0	1	1	0	0	0	0	0	0	0	0	0
D_0__Bacteria;D_1__Actinobacteria;D_2__Acidimicrobiia;D_3__IMCC26256;D_4__uncultured Acidimicrobidae bacterium;D_5__	17	16	33	0	0	0	2	1	3	0	0	0	3	7	10	9	6	15	0	0	0	3	0	3	0	0	0	0	0	0	0	2	2
D_0__Bacteria;D_1__Actinobacteria;D_2__Acidimicrobiia;D_3__IMCC26256;D_4__uncultured Ferrimicrobium sp.;D_5__	127	163	290	0	0	0	16	4	20	0	0	0	8	12	20	28	34	62	14	25	39	22	27	49	5	3	8	17	27	44	17	31	48
D_0__Bacteria;D_1__Actinobacteria;D_2__Acidimicrobiia;D_3__Microtrichales;D_4__Ilumatobacteraceae;D_5__CL500-29 marine group	38	120	158	0	0	0	6	13	19	0	0	0	19	45	64	0	0	0	1	10	11	2	13	15	0	0	0	3	7	10	7	32	39
D_0__Bacteria;D_1__Actinobacteria;D_2__Acidimicrobiia;D_3__Microtrichales;D_4__Ilumatobacteraceae;D_5__Ilumatobacter	142	266	408	16	7	23	0	1	1	0	0	0	13	45	58	28	43	71	18	41	59	23	52	75	0	0	0	20	33	53	24	44	68
D_0__Bacteria;D_1__Actinobacteria;D_2__Acidimicrobiia;D_3__Microtrichales;D_4__Microtrichaceae;D_5__Sva0996 marine group	103	210	313	16	7	23	4	4	8	0	0	0	13	50	63	13	19	32	8	26	34	20	36	56	3	1	4	12	28	40	14	39	53
D_0__Bacteria;D_1__Actinobacteria;D_2__Actinobacteria;D_3__Corynebacteriales;D_4__Dietziaceae;D_5__Dietzia	16	26	42	8	15	23	0	1	1	2	0	2	5	10	15	0	0	0	0	0	0	1	0	1	0	0	0	0	0	0	0	0	0
D_0__Bacteria;D_1__Actinobacteria;D_2__Actinobacteria;D_3__Corynebacteriales;D_4__Mycobacteriaceae;D_5__Mycobacterium	69	185	254	0	0	0	11	21	32	0	0	0	23	55	78	0	0	0	10	39	49	7	17	24	7	9	16	7	26	33	4	18	22
D_0__Bacteria;D_1__Actinobacteria;D_2__Actinobacteria;D_3__Frankiales;D_4__Nakamurellaceae;D_5__Nakamurella	109	218	327	0	0	0	3	2	5	0	0	0	16	42	58	22	37	59	13	38	51	20	34	54	0	1	1	20	33	53	15	31	46
D_0__Bacteria;D_1__Actinobacteria;D_2__Actinobacteria;D_3__Propionibacteriales;D_4__Nocardioidaceae;D_5__Aeromicrobium	7	8	15	0	0	0	0	0	0	0	0	0	3	8	11	3	0	3	0	0	0	1	0	1	0	0	0	0	0	0	0	0	0
D_0__Bacteria;D_1__Actinobacteria;D_2__Actinobacteria;D_3__Pseudonocardiales;D_4__Pseudonocardiaceae;D_5__Pseudonocardia	67	204	271	0	0	0	10	20	30	0	0	0	18	58	76	4	9	13	10	29	39	9	35	44	1	2	3	8	19	27	7	32	39
D_0__Bacteria;D_1__Actinobacteria;D_2__Actinobacteria;D_3__Streptomycetales;D_4__Streptomycetaceae;D_5__Streptomyces	23	13	36	0	0	0	3	2	5	3	0	3	6	5	11	2	0	2	2	1	3	1	0	1	0	0	0	6	5	11	0	0	0
D_0__Bacteria;D_1__Actinobacteria;D_2__Coriobacteriia;D_3__OPB41;D_4__uncultured bacterium;D_5__	28	50	78	0	0	0	2	0	2	0	0	0	15	30	45	2	5	7	3	4	7	1	3	4	1	1	2	0	0	0	4	7	11
D_0__Bacteria;D_1__Actinobacteria;D_2__Nitriliruptoria;D_3__Euzebyales;D_4__Euzebyaceae;D_5__uncultured	107	224	331	0	0	0	0	1	1	0	1	1	20	48	68	18	32	50	17	42	59	16	36	52	0	0	0	12	18	30	24	46	70
D_0__Bacteria;D_1__Bacteroidetes;D_2__Bacteroidia;D_3__Bacteroidales;D_4__Bacteroidetes vadinHA17;D_5__uncultured Bacteroidales bacterium	0	0	0	0	0	0	0	0	0	0	0	0	0	0	0	0	0	0	0	0	0	0	0	0	0	0	0	0	0	0	0	0	0
D_0__Bacteria;D_1__Bacteroidetes;D_2__Bacteroidia;D_3__Bacteroidales;D_4__Dysgonomonadaceae;D_5__Dysgonomonas	17	28	45	0	0	0	4	6	10	0	0	0	0	0	0	2	7	9	3	6	9	0	2	2	6	5	11	2	2	4	0	0	0
D_0__Bacteria;D_1__Bacteroidetes;D_2__Bacteroidia;D_3__Bacteroidales;D_4__Prevotellaceae;D_5__Prevotella	0	0	0	0	0	0	0	0	0	0	0	0	0	0	0	0	0	0	0	0	0	0	0	0	0	0	0	0	0	0	0	0	0
D_0__Bacteria;D_1__Bacteroidetes;D_2__Bacteroidia;D_3__Bacteroidales;D_4__Rs-E47 termite group;D_5__GWE2-42-42	0	0	0	0	0	0	0	0	0	0	0	0	0	0	0	0	0	0	0	0	0	0	0	0	0	0	0	0	0	0	0	0	0
D_0__Bacteria;D_1__Bacteroidetes;D_2__Bacteroidia;D_3__Bacteroidales;D_4__SB-5;D_5__uncultured Bacteroidetes bacterium	15	55	70	0	0	0	5	12	17	0	0	0	3	25	28	0	0	0	1	7	8	2	6	8	1	1	2	3	4	7	0	0	0
D_0__Bacteria;D_1__Bacteroidetes;D_2__Bacteroidia;D_3__Chitinophagales;D_4__Chitinophagaceae;D_5__Chitinophaga	59	110	169	0	0	0	6	3	9	0	0	0	5	11	16	10	21	31	6	16	22	10	25	35	3	2	5	4	6	10	15	26	41
D_0__Bacteria;D_1__Bacteroidetes;D_2__Bacteroidia;D_3__Chitinophagales;D_4__Chitinophagaceae;D_5__Flavisolibacter	116	252	368	0	0	0	0	0	0	0	0	0	24	62	86	13	22	35	16	48	64	22	46	68	0	0	0	17	30	47	24	44	68
D_0__Bacteria;D_1__Bacteroidetes;D_2__Bacteroidia;D_3__Chitinophagales;D_4__Chitinophagaceae;D_5__Flavitalea	111	239	350	0	0	0	0	0	0	0	1	1	24	55	79	17	32	49	17	43	60	15	40	55	0	0	0	20	32	52	18	36	54
D_0__Bacteria;D_1__Bacteroidetes;D_2__Bacteroidia;D_3__Chitinophagales;D_4__Chitinophagaceae;D_5__uncultured	27	27	54	0	0	0	5	3	8	0	0	0	7	8	15	10	9	19	4	6	10	0	0	0	0	0	0	0	0	0	1	1	2
D_0__Bacteria;D_1__Bacteroidetes;D_2__Bacteroidia;D_3__Cytophagales;D_4__Microscillaceae;D_5__uncultured	12	62	74	0	0	0	3	8	11	0	0	0	3	20	23	2	10	12	2	11	13	1	7	8	0	0	0	1	2	3	0	4	4
D_0__Bacteria;D_1__Bacteroidetes;D_2__Bacteroidia;D_3__Flavobacteriales;D_4__Flavobacteriaceae;D_5__Flavobacterium	28	79	107	0	0	0	5	6	11	2	1	3	4	20	24	6	2	8	6	35	41	2	5	7	1	1	2	2	8	10	0	1	1
D_0__Bacteria;D_1__Bacteroidetes;D_2__Bacteroidia;D_3__Sphingobacteriales;D_4__Sphingobacteriaceae;D_5__Mucilaginibacter	143	74	217	0	0	0	1	5	6	4	5	9	47	22	69	1	4	5	27	12	39	7	6	13	0	0	0	28	10	38	28	10	38
D_0__Bacteria;D_1__Chloroflexi;D_2__Anaerolineae;D_3__Anaerolineales;D_4__Anaerolineaceae;D_5__Anaerolinea	19	70	89	0	0	0	4	6	10	0	0	0	7	34	41	1	4	5	3	5	8	2	9	11	1	1	2	1	1	2	0	10	10
D_0__Bacteria;D_1__Chloroflexi;D_2__Anaerolineae;D_3__Anaerolineales;D_4__Anaerolineaceae;D_5__uncultured	37	89	126	16	7	23	2	10	12	0	0	0	6	33	39	5	8	13	1	8	9	1	10	11	3	4	7	0	0	0	3	9	12
D_0__Bacteria;D_1__Chloroflexi;D_2__Anaerolineae;D_3__SBR1031;D_4__A4b;D_5__uncultured Chloroflexi bacterium	33	132	165	0	0	0	7	18	25	0	0	0	7	45	52	1	0	1	9	29	38	2	11	13	4	3	7	0	4	4	3	22	25
D_0__Bacteria;D_1__Chloroflexi;D_2__Dehalococcoidia;D_3__S085;D_4__uncultured bacterium;D_5__	66	100	166	16	7	23	1	2	3	0	2	2	1	5	6	15	14	29	11	27	38	2	3	5	1	0	1	3	2	5	16	38	54
D_0__Bacteria;D_1__Chloroflexi;D_2__Gitt-GS-136;D_3__uncultured Chloroflexi bacterium;D_4__;D_5__	89	215	304	0	0	0	0	0	0	4	6	10	14	58	72	6	12	18	12	32	44	18	39	57	0	0	0	20	36	56	15	32	47
D_0__Bacteria;D_1__Chloroflexi;D_2__KD4-96;D_3__uncultured bacterium;D_4__;D_5__	23	53	76	0	0	0	2	1	3	0	0	0	4	31	35	1	2	3	0	5	5	5	6	11	1	1	2	2	2	4	8	5	13
D_0__Bacteria;D_1__Chloroflexi;D_2__KD4-96;D_3__uncultured soil bacterium;D_4__;D_5__	105	235	340	0	0	0	0	0	0	3	4	7	17	56	73	13	23	36	16	39	55	19	43	62	0	0	0	23	40	63	14	30	44
D_0__Bacteria;D_1__Cyanobacteria;D_2__Melainabacteria;D_3__Gastranaerophilales;D_4__uncultured cyanobacterium;D_5__	191	70	261	0	0	0	0	0	0	1	1	2	52	18	70	12	6	18	41	10	51	31	11	42	0	0	0	27	10	37	27	14	41
D_0__Bacteria;D_1__Cyanobacteria;D_2__Oxyphotobacteria;D_3__Nostocales;D_4__Nostocaceae;D_5__Nostoc PCC-7524	127	217	344	0	0	0	12	1	13	0	0	0	13	41	54	18	29	47	22	38	60	18	29	47	0	0	0	20	35	55	24	44	68
D_0__Bacteria;D_1__Epsilonbacteraeota;D_2__Campylobacteria;D_3__Campylobacterales;D_4__Arcobacteraceae;D_5__Arcobacter	20	36	56	0	0	0	3	4	7	4	4	8	4	11	15	5	2	7	2	3	5	1	2	3	0	1	1	1	3	4	0	6	6
D_0__Bacteria;D_1__Firmicutes;D_2__Bacilli;D_3__Bacillales;D_4__Bacillaceae;D_5__Bacillus	8	36	44	0	0	0	0	0	0	0	2	2	4	24	28	0	0	0	0	0	0	3	8	11	0	0	0	0	0	0	1	2	3
D_0__Bacteria;D_1__Firmicutes;D_2__Bacilli;D_3__Bacillales;D_4__Bacillaceae;D_5__Vulcanibacillus	0	0	0	0	0	0	0	0	0	0	0	0	0	0	0	0	0	0	0	0	0	0	0	0	0	0	0	0	0	0	0	0	0
D_0__Bacteria;D_1__Firmicutes;D_2__Bacilli;D_3__Bacillales;D_4__Listeriaceae;D_5__Listeria	21	9	30	0	0	0	3	0	3	0	1	1	3	1	4	3	1	4	4	2	6	4	0	4	0	0	0	1	4	5	3	0	3
D_0__Bacteria;D_1__Firmicutes;D_2__Bacilli;D_3__Lactobacillales;D_4__Lactobacillaceae;D_5__Lactobacillus	80	32	112	0	0	0	1	0	1	4	3	7	25	10	35	0	0	0	6	4	10	18	3	21	0	0	0	26	12	38	0	0	0
D_0__Bacteria;D_1__Firmicutes;D_2__Clostridia;D_3__Clostridiales;D_4__Christensenellaceae;D_5__uncultured	34	43	77	0	0	0	8	6	14	2	0	2	1	2	3	5	8	13	9	14	23	2	6	8	3	2	5	1	2	3	3	3	6
D_0__Bacteria;D_1__Firmicutes;D_2__Clostridia;D_3__Clostridiales;D_4__Clostridiaceae 1;D_5__Clostridium sensu stricto 1	30	18	48	0	0	0	3	1	4	1	1	2	0	1	1	3	1	4	2	1	3	1	2	3	0	0	0	18	2	20	2	9	11
D_0__Bacteria;D_1__Firmicutes;D_2__Clostridia;D_3__Clostridiales;D_4__Clostridiaceae 1;D_5__Clostridium sensu stricto 12	115	226	341	0	0	0	8	2	10	0	0	0	20	45	65	16	34	50	19	37	56	16	42	58	0	0	0	16	30	46	20	36	56
D_0__Bacteria;D_1__Firmicutes;D_2__Clostridia;D_3__Clostridiales;D_4__Clostridiaceae 1;D_5__Clostridium sensu stricto 13	37	114	151	0	0	0	0	0	0	0	2	2	16	47	63	0	3	3	5	12	17	3	18	21	0	0	0	0	0	0	13	32	45
D_0__Bacteria;D_1__Firmicutes;D_2__Clostridia;D_3__Clostridiales;D_4__Lachnospiraceae;D_5__Lachnospira	74	11	85	0	0	0	19	1	20	0	0	0	27	5	32	0	1	1	11	4	15	9	0	9	1	0	1	1	0	1	6	0	6
D_0__Bacteria;D_1__Firmicutes;D_2__Clostridia;D_3__Clostridiales;D_4__Ruminococcaceae;D_5__Ruminococcaceae UCG-005	53	27	80	0	0	0	3	4	7	0	0	0	3	4	7	18	8	26	15	3	18	2	3	5	0	0	0	12	5	17	0	0	0
D_0__Bacteria;D_1__Firmicutes;D_2__Clostridia;D_3__Clostridiales;D_4__Syntrophomonadaceae;D_5__Pelospora	15	18	33	0	0	0	0	1	1	0	3	3	0	1	1	7	4	11	2	0	2	3	2	5	0	0	0	3	2	5	0	5	5
D_0__Bacteria;D_1__Firmicutes;D_2__Negativicutes;D_3__Selenomonadales;D_4__Veillonellaceae;D_5__Dialister	0	0	0	0	0	0	0	0	0	0	0	0	0	0	0	0	0	0	0	0	0	0	0	0	0	0	0	0	0	0	0	0	0
D_0__Bacteria;D_1__Gemmatimonadetes;D_2__BD2-11 terrestrial group;D_3__metagenome;D_4__;D_5__	100	239	339	0	0	0	0	2	2	0	0	0	16	60	76	16	29	45	13	41	54	18	38	56	0	0	0	13	24	37	24	45	69
D_0__Bacteria;D_1__Gemmatimonadetes;D_2__Gemmatimonadetes;D_3__Gemmatimonadales;D_4__Gemmatimonadaceae;D_5__uncultured	74	170	244	0	0	0	0	0	0	3	2	5	10	39	49	18	29	47	18	46	64	8	11	19	0	0	0	2	10	12	15	33	48
D_0__Bacteria;D_1__Nitrospirae;D_2__Thermodesulfovibrionia;D_3__uncultured;D_4__uncultured bacterium;D_5__	91	233	324	0	0	0	0	0	0	0	0	0	14	58	72	13	27	40	13	39	52	18	39	57	0	0	0	14	29	43	19	41	60
D_0__Bacteria;D_1__Patescibacteria;D_2__ABY1;D_3__Candidatus Falkowbacteria;D_4__Candidatus Falkowbacteria bacterium GW2011_GWF2_43_32;D_5__	122	49	171	0	0	0	13	6	19	0	0	0	45	15	60	7	4	11	15	2	17	23	9	32	6	5	11	7	3	10	6	5	11
D_0__Bacteria;D_1__Patescibacteria;D_2__ABY1;D_3__Candidatus Magasanikbacteria;D_4__Candidatus Magasanikbacteria bacterium GW2011_GWC2_40_17;D_5__	76	46	122	0	0	0	1	6	7	0	0	0	24	12	36	8	10	18	5	3	8	9	5	14	0	0	0	2	1	3	27	9	36
D_0__Bacteria;D_1__Patescibacteria;D_2__CPR2;D_3__candidate division CPR2 bacterium GW2011_GWC2_39_35;D_4__;D_5__	28	30	58	16	7	23	3	6	9	0	3	3	1	4	5	4	0	4	1	1	2	0	4	4	0	0	0	3	3	6	0	2	2
D_0__Bacteria;D_1__Patescibacteria;D_2__Gracilibacteria;D_3__Candidatus Peregrinibacteria bacterium GW2011_GWA2_47_7;D_4__;D_5__	76	46	122	0	0	0	0	0	0	3	4	7	1	0	1	30	16	46	10	4	14	13	5	18	1	0	1	1	2	3	17	15	32
D_0__Bacteria;D_1__Patescibacteria;D_2__Gracilibacteria;D_3__uncultured Candidatus Gracilibacteria bacterium;D_4__;D_5__	118	48	166	0	0	0	0	0	0	3	3	6	1	0	1	39	19	58	14	0	14	29	9	38	0	0	0	11	2	13	21	15	36
D_0__Bacteria;D_1__Patescibacteria;D_2__Parcubacteria;D_3__Candidatus Campbellbacteria;D_4__Candidatus Campbellbacteria bacterium GW2011_OD1_34_28;D_5__	289	135	424	8	15	23	0	0	0	0	0	0	50	12	62	44	26	70	52	17	69	49	20	69	0	0	0	41	22	63	45	23	68
D_0__Bacteria;D_1__Patescibacteria;D_2__Parcubacteria;D_3__Candidatus Kaiserbacteria;D_4__groundwater metagenome;D_5__	254	101	355	0	0	0	0	0	0	2	0	2	54	18	72	40	16	56	45	15	60	41	15	56	0	0	0	34	18	52	38	19	57
D_0__Bacteria;D_1__Patescibacteria;D_2__Parcubacteria;D_3__Candidatus Liptonbacteria;D_4__Parcubacteria group bacterium GW2011_GWA1_60_11;D_5__	112	69	181	0	0	0	1	5	6	0	0	0	32	19	51	9	12	21	14	7	21	4	5	9	0	0	0	28	11	39	24	10	34
D_0__Bacteria;D_1__Patescibacteria;D_2__Parcubacteria;D_3__Candidatus Moranbacteria;D_4__Candidatus Moranbacteria bacterium GW2011_GWD2_37_9;D_5__	39	40	79	0	0	0	1	2	3	0	4	4	1	2	3	21	12	33	3	1	4	8	6	14	3	4	7	1	1	2	1	8	9
D_0__Bacteria;D_1__Patescibacteria;D_2__Parcubacteria;D_3__Candidatus Nomurabacteria;D_4__Candidatus Nomurabacteria bacterium GW2011_GWD2_36_14;D_5__	222	101	323	0	0	0	3	2	5	0	0	0	42	16	58	40	20	60	36	12	48	32	17	49	1	3	4	34	16	50	34	15	49
D_0__Bacteria;D_1__Patescibacteria;D_2__Parcubacteria;D_3__Candidatus Vogelbacteria;D_4__Parcubacteria group bacterium GW2011_GWC1_51_35;D_5__	221	112	333	0	0	0	3	4	7	0	0	0	49	18	67	33	23	56	27	11	38	34	23	57	1	0	1	30	12	42	44	21	65
D_0__Bacteria;D_1__Patescibacteria;D_2__Saccharimonadia;D_3__Saccharimonadales;D_4__uncultured Candidatus Saccharibacteria bacterium;D_5__	8	20	28	0	0	0	1	2	3	2	2	4	0	3	3	0	2	2	2	1	3	2	3	5	0	0	0	1	2	3	0	5	5
D_0__Bacteria;D_1__Patescibacteria;D_2__Saccharimonadia;D_3__Saccharimonadales;D_4__uncultured bacterium;D_5__	18	27	45	0	0	0	5	5	10	1	3	4	2	7	9	3	0	3	6	1	7	1	2	3	0	0	0	0	2	2	0	7	7
D_0__Bacteria;D_1__Planctomycetes;D_2__Phycisphaerae;D_3__Phycisphaerales;D_4__Phycisphaeraceae;D_5__SM1A02	21	88	109	0	0	0	2	3	5	0	0	0	4	23	27	0	6	6	4	15	19	2	8	10	1	0	1	0	0	0	8	33	41
D_0__Bacteria;D_1__Planctomycetes;D_2__Planctomycetacia;D_3__Gemmatales;D_4__Gemmataceae;D_5__uncultured	13	35	48	0	0	0	2	2	4	0	0	0	1	8	9	6	10	16	3	7	10	0	3	3	0	0	0	1	3	4	0	2	2
D_0__Bacteria;D_1__Planctomycetes;D_2__Planctomycetacia;D_3__Isosphaerales;D_4__Isosphaeraceae;D_5__Singulisphaera	10	11	21	0	1	1	1	1	2	0	0	0	3	4	7	2	3	5	2	0	2	1	0	1	0	0	0	0	0	0	1	2	3
D_0__Bacteria;D_1__Proteobacteria;D_2__Alphaproteobacteria;D_3__Acetobacterales;D_4__Acetobacteraceae;D_5__Muricoccus	10	15	25	0	0	0	0	0	0	0	0	0	6	3	9	1	3	4	0	0	0	0	4	4	2	2	4	0	0	0	1	3	4
D_0__Bacteria;D_1__Proteobacteria;D_2__Alphaproteobacteria;D_3__Acetobacterales;D_4__Acetobacteraceae;D_5__Roseomonas	6	6	12	0	0	0	0	0	0	0	0	0	1	0	1	5	6	11	0	0	0	0	0	0	0	0	0	0	0	0	0	0	0
D_0__Bacteria;D_1__Proteobacteria;D_2__Alphaproteobacteria;D_3__Acetobacterales;D_4__Acetobacterales Incertae Sedis;D_5__uncultured	60	188	248	0	0	0	1	0	1	0	2	2	22	57	79	2	3	5	9	43	52	6	26	32	0	0	0	7	19	26	13	38	51
D_0__Bacteria;D_1__Proteobacteria;D_2__Alphaproteobacteria;D_3__Azospirillales;D_4__Azospirillaceae;D_5__Azospirillum	25	17	42	0	0	0	8	5	13	2	1	3	5	3	8	1	2	3	5	1	6	0	2	2	0	2	2	2	0	2	2	1	3
D_0__Bacteria;D_1__Proteobacteria;D_2__Alphaproteobacteria;D_3__Azospirillales;D_4__uncultured;D_5__uncultured Rhodospirillales bacterium	28	88	116	0	0	0	3	7	10	0	0	0	15	35	50	3	4	7	4	21	25	0	0	0	0	0	0	2	5	7	1	16	17
D_0__Bacteria;D_1__Proteobacteria;D_2__Alphaproteobacteria;D_3__Caulobacterales;D_4__Caulobacteraceae;D_5__uncultured	8	4	12	0	0	0	0	0	0	0	0	0	5	4	9	3	0	3	0	0	0	0	0	0	0	0	0	0	0	0	0	0	0
D_0__Bacteria;D_1__Proteobacteria;D_2__Alphaproteobacteria;D_3__Elsterales;D_4__uncultured;D_5__uncultured forest soil bacterium	44	41	85	0	0	0	13	6	19	0	0	0	1	0	1	2	4	6	10	3	13	5	18	23	5	3	8	4	3	7	4	4	8
D_0__Bacteria;D_1__Proteobacteria;D_2__Alphaproteobacteria;D_3__Rhizobiales;D_4__Beijerinckiaceae;D_5__Methylobacterium	1	10	11	0	0	0	0	5	5	1	0	1	0	5	5	0	0	0	0	0	0	0	0	0	0	0	0	0	0	0	0	0	0
D_0__Bacteria;D_1__Proteobacteria;D_2__Alphaproteobacteria;D_3__Rhizobiales;D_4__Beijerinckiaceae;D_5__Methylocystis	15	15	30	0	0	0	0	0	0	2	0	2	3	2	5	0	0	0	0	0	0	10	12	22	0	0	0	0	0	0	0	1	1
D_0__Bacteria;D_1__Proteobacteria;D_2__Alphaproteobacteria;D_3__Rhizobiales;D_4__Hyphomicrobiaceae;D_5__Pedomicrobium	18	17	35	8	15	23	0	0	0	0	0	0	10	2	12	0	0	0	0	0	0	0	0	0	0	0	0	0	0	0	0	0	0
D_0__Bacteria;D_1__Proteobacteria;D_2__Alphaproteobacteria;D_3__Rhizobiales;D_4__Rhizobiaceae;D_5__Allorhizobium-Neorhizobium-Pararhizobium-Rhizobium	21	49	70	8	15	23	2	4	6	0	0	0	6	16	22	1	7	8	0	4	4	0	3	3	4	0	4	0	0	0	0	0	0
D_0__Bacteria;D_1__Proteobacteria;D_2__Alphaproteobacteria;D_3__Rhizobiales;D_4__Rhizobiaceae;D_5__Mesorhizobium	115	226	341	0	0	0	5	2	7	0	0	0	19	46	65	19	29	48	14	43	57	21	29	50	0	0	0	14	32	46	23	45	68
D_0__Bacteria;D_1__Proteobacteria;D_2__Alphaproteobacteria;D_3__Rhizobiales;D_4__Rhizobiales Incertae Sedis;D_5__uncultured	109	257	366	0	0	0	0	1	1	0	0	0	18	54	72	13	33	46	19	45	64	18	47	65	0	0	0	20	32	52	21	45	66
D_0__Bacteria;D_1__Proteobacteria;D_2__Alphaproteobacteria;D_3__Rhizobiales;D_4__Xanthobacteraceae;D_5__Bradyrhizobium	83	149	232	0	0	0	4	1	5	3	0	3	16	43	59	11	5	16	6	7	13	14	37	51	0	2	2	17	31	48	12	23	35
D_0__Bacteria;D_1__Proteobacteria;D_2__Alphaproteobacteria;D_3__Rhizobiales;D_4__Xanthobacteraceae;D_5__Pseudolabrys	95	180	275	0	0	0	7	0	7	0	0	0	15	41	56	21	26	47	15	34	49	9	21	30	1	0	1	11	27	38	16	31	47
D_0__Bacteria;D_1__Proteobacteria;D_2__Alphaproteobacteria;D_3__Rhizobiales;D_4__Xanthobacteraceae;D_5__uncultured	102	247	349	0	0	0	6	10	16	0	0	0	24	62	86	16	24	40	13	44	57	13	35	48	1	0	1	14	33	47	15	39	54
D_0__Bacteria;D_1__Proteobacteria;D_2__Alphaproteobacteria;D_3__Rhodobacterales;D_4__Rhodobacteraceae;D_5__Roseivivax	47	149	196	0	0	0	4	6	10	0	0	0	12	39	51	2	5	7	10	35	45	5	15	20	0	1	1	5	6	11	9	42	51
D_0__Bacteria;D_1__Proteobacteria;D_2__Alphaproteobacteria;D_3__Rhodovibrionales;D_4__Kiloniellaceae;D_5__Pelagibius	10	2	12	0	0	0	0	0	0	0	0	0	10	2	12	0	0	0	0	0	0	0	0	0	0	0	0	0	0	0	0	0	0
D_0__Bacteria;D_1__Proteobacteria;D_2__Alphaproteobacteria;D_3__Sphingomonadales;D_4__Sphingomonadaceae;D_5__Erythrobacter	4	19	23	0	0	0	1	10	11	0	1	1	0	3	3	0	0	0	2	2	4	0	0	0	0	0	0	1	0	1	0	3	3
D_0__Bacteria;D_1__Proteobacteria;D_2__Alphaproteobacteria;D_3__Sphingomonadales;D_4__Sphingomonadaceae;D_5__Sphingomonas	74	138	212	0	0	0	0	0	0	3	0	3	16	39	55	11	12	23	10	27	37	13	28	41	0	0	0	20	32	52	1	0	1
D_0__Bacteria;D_1__Proteobacteria;D_2__Alphaproteobacteria;D_3__Thalassobaculales;D_4__uncultured;D_5__uncultured alpha proteobacterium	13	20	33	8	15	23	0	0	0	0	0	0	5	5	10	0	0	0	0	0	0	0	0	0	0	0	0	0	0	0	0	0	0
D_0__Bacteria;D_1__Proteobacteria;D_2__Alphaproteobacteria;D_3__Tistrellales;D_4__Geminicoccaceae;D_5__Candidatus Alysiosphaera	54	140	194	8	15	23	12	15	27	0	0	0	18	46	64	0	0	0	6	29	35	1	7	8	2	2	4	6	14	20	1	12	13
D_0__Bacteria;D_1__Proteobacteria;D_2__Deltaproteobacteria;D_3__Desulfobacterales;D_4__Desulfobulbaceae;D_5__[Desulfobacterium] catecholicum group	26	94	120	0	0	0	2	1	3	0	0	0	4	28	32	2	3	5	2	7	9	4	18	22	0	1	1	5	13	18	7	23	30
D_0__Bacteria;D_1__Proteobacteria;D_2__Deltaproteobacteria;D_3__Desulfuromonadales;D_4__Geobacteraceae;D_5__Geothermobacter	3	4	7	0	0	0	0	0	0	0	1	1	0	0	0	0	0	0	0	0	0	3	3	6	0	0	0	0	0	0	0	0	0
D_0__Bacteria;D_1__Proteobacteria;D_2__Deltaproteobacteria;D_3__Myxococcales;D_4__BIrii41;D_5__metagenome	68	164	232	0	0	0	0	2	2	0	0	0	20	47	67	7	14	21	5	17	22	14	34	48	0	0	0	8	22	30	14	28	42
D_0__Bacteria;D_1__Proteobacteria;D_2__Deltaproteobacteria;D_3__Myxococcales;D_4__Haliangiaceae;D_5__Haliangium	70	184	254	0	0	0	0	4	4	0	0	0	17	46	63	14	25	39	16	41	57	3	18	21	1	0	1	12	27	39	7	23	30
D_0__Bacteria;D_1__Proteobacteria;D_2__Deltaproteobacteria;D_3__Myxococcales;D_4__Myxococcaceae;D_5__Corallococcus	104	223	327	0	0	0	0	0	0	2	2	4	24	62	86	8	8	16	16	47	63	17	34	51	0	0	0	22	34	56	15	36	51
D_0__Bacteria;D_1__Proteobacteria;D_2__Deltaproteobacteria;D_3__Myxococcales;D_4__Sandaracinaceae;D_5__uncultured	32	119	151	0	0	0	6	12	18	0	0	0	17	50	67	0	1	1	5	28	33	1	6	7	2	3	5	0	4	4	1	15	16
D_0__Bacteria;D_1__Proteobacteria;D_2__Gammaproteobacteria;D_3__Acidithiobacillales;D_4__Acidithiobacillaceae;D_5__Acidithiobacillus	14	16	30	0	0	0	1	2	3	0	3	3	0	2	2	7	3	10	0	0	0	3	4	7	0	1	1	2	1	3	1	0	1
D_0__Bacteria;D_1__Proteobacteria;D_2__Gammaproteobacteria;D_3__Betaproteobacteriales;D_4__Burkholderiaceae;D_5__Alcaligenes	17	15	32	0	0	0	2	1	3	0	1	1	6	2	8	5	7	12	0	1	1	0	0	0	0	1	1	4	2	6	0	0	0
D_0__Bacteria;D_1__Proteobacteria;D_2__Gammaproteobacteria;D_3__Betaproteobacteriales;D_4__Burkholderiaceae;D_5__Burkholderia-Caballeronia-Paraburkholderia	17	22	39	8	15	23	1	0	1	0	1	1	7	3	10	0	2	2	0	0	0	0	1	1	0	0	0	1	0	1	0	0	0
D_0__Bacteria;D_1__Proteobacteria;D_2__Gammaproteobacteria;D_3__Betaproteobacteriales;D_4__Burkholderiaceae;D_5__Comamonas	106	228	334	0	0	0	0	0	0	0	0	0	20	53	73	18	32	50	16	48	64	15	31	46	0	0	0	13	18	31	24	46	70
D_0__Bacteria;D_1__Proteobacteria;D_2__Gammaproteobacteria;D_3__Betaproteobacteriales;D_4__Burkholderiaceae;D_5__Massilia	29	46	75	0	0	0	8	3	11	1	0	1	2	4	6	5	9	14	3	2	5	6	22	28	0	1	1	3	3	6	1	2	3
D_0__Bacteria;D_1__Proteobacteria;D_2__Gammaproteobacteria;D_3__Betaproteobacteriales;D_4__Burkholderiaceae;D_5__Pelomonas	15	37	52	0	0	0	8	12	20	0	0	0	1	1	2	3	9	12	2	7	9	1	6	7	0	2	2	0	0	0	0	0	0
D_0__Bacteria;D_1__Proteobacteria;D_2__Gammaproteobacteria;D_3__Betaproteobacteriales;D_4__Burkholderiaceae;D_5__Polaromonas	42	118	160	0	0	0	0	0	0	0	3	3	8	35	43	10	7	17	3	20	23	6	21	27	0	0	0	0	0	0	15	32	47
D_0__Bacteria;D_1__Proteobacteria;D_2__Gammaproteobacteria;D_3__Betaproteobacteriales;D_4__Nitrosomonadaceae;D_5__MND1	20	27	47	0	0	0	6	5	11	0	2	2	2	5	7	3	4	7	3	1	4	1	4	5	0	0	0	5	6	11	0	0	0
D_0__Bacteria;D_1__Proteobacteria;D_2__Gammaproteobacteria;D_3__Betaproteobacteriales;D_4__Sulfuricellaceae;D_5__Ferritrophicum	20	28	48	8	15	23	0	0	0	0	0	0	1	5	6	11	7	18	0	0	0	0	0	0	0	0	0	0	0	0	0	1	1
D_0__Bacteria;D_1__Proteobacteria;D_2__Gammaproteobacteria;D_3__Enterobacteriales;D_4__Enterobacteriaceae;D_5__Escherichia-Shigella	7	0	7	0	0	0	0	0	0	0	0	0	0	0	0	0	0	0	0	0	0	7	0	7	0	0	0	0	0	0	0	0	0
D_0__Bacteria;D_1__Proteobacteria;D_2__Gammaproteobacteria;D_3__Methylococcales;D_4__Methylococcaceae;D_5__Methylococcus	27	14	41	0	0	0	3	5	8	2	1	3	1	2	3	5	0	5	1	2	3	6	1	7	0	0	0	8	2	10	1	1	2
D_0__Bacteria;D_1__Proteobacteria;D_2__Gammaproteobacteria;D_3__Methylococcales;D_4__Methylomonaceae;D_5__Methylomonas	23	65	88	0	0	0	1	4	5	3	5	8	6	34	40	10	10	20	1	0	1	0	4	4	0	0	0	0	1	1	2	7	9
D_0__Bacteria;D_1__Proteobacteria;D_2__Gammaproteobacteria;D_3__Pseudomonadales;D_4__Moraxellaceae;D_5__Acinetobacter	32	78	110	0	0	0	0	0	0	2	3	5	14	37	51	0	0	0	4	11	15	8	13	21	0	0	0	3	12	15	1	2	3
D_0__Bacteria;D_1__Proteobacteria;D_2__Gammaproteobacteria;D_3__Pseudomonadales;D_4__Pseudomonadaceae;D_5__Pseudomonas	32	33	65	8	15	23	4	1	5	0	2	2	1	3	4	9	4	13	3	1	4	2	1	3	0	1	1	4	3	7	1	2	3
D_0__Bacteria;D_1__Proteobacteria;D_2__Gammaproteobacteria;D_3__Thiotrichales;D_4__Thiotrichaceae;D_5__uncultured	1	0	1	0	0	0	0	0	0	0	0	0	0	0	0	0	0	0	0	0	0	1	0	1	0	0	0	0	0	0	0	0	0
D_0__Bacteria;D_1__Proteobacteria;D_2__Gammaproteobacteria;D_3__Xanthomonadales;D_4__Rhodanobacteraceae;D_5__Dyella	23	32	55	0	0	0	3	7	10	3	7	10	3	3	6	5	6	11	2	3	5	3	3	6	1	0	1	3	3	6	0	0	0
D_0__Bacteria;D_1__Proteobacteria;D_2__Gammaproteobacteria;D_3__Xanthomonadales;D_4__Xanthomonadaceae;D_5__Arenimonas	93	202	295	0	0	0	0	0	0	1	0	1	20	49	69	7	15	22	14	40	54	13	27	40	0	0	0	14	25	39	24	46	70
D_0__Bacteria;D_1__Tenericutes;D_2__Mollicutes;D_3__Mollicutes RF39;D_4__uncultured bacterium;D_5__	102	32	134	0	0	0	1	0	1	1	0	1	18	5	23	13	1	14	0	0	0	40	15	55	0	0	0	29	11	40	0	0	0
D_0__Bacteria;D_1__Verrucomicrobia;D_2__Verrucomicrobiae;D_3__Pedosphaerales;D_4__Pedosphaeraceae;D_5__uncultured bacterium	3	12	15	0	0	0	0	0	0	1	0	1	0	0	0	2	9	11	0	0	0	0	2	2	0	0	0	0	0	0	0	1	1
